# Supplementary material for: [6S]-5-Methyltetrahydrofolic Acid and Folic Acid Pregnancy Diets Differentially Program Metabolic Phenotype and Hypothalamic Gene Expression of Wistar Rat Dams Post-Birth
Source: Nutrients. 2020 Dec 25;13(1):48. doi: 10.3390/nu13010048 (PMC7823556; doi:10.3390/nu13010048)
Supplement: Supplementary file 1 [file nutrients-13-00048-s001.zip]

Archive with 2 entries (2 files):
- FigureS1 to S4_Pannia et al 2020_Dec 11.pptx
- Pannia et al_Supplemental Tables Dec 11.xlsx
