# Supplementary material for: [6S]-5-Methyltetrahydrofolic Acid and Folic Acid Pregnancy Diets Differentially Program Metabolic Phenotype and Hypothalamic Gene Expression of Wistar Rat Dams Post-Birth
Source: Nutrients. 2020 Dec 25;13(1):48. doi: 10.3390/nu13010048 (PMC7823556; doi:10.3390/nu13010048)
Supplement: Supplementary file 1 [file nutrients-13-00048-s001.zip › Pannia et al_Supplemental Tables Dec 11.xlsx]

## Sheet: Supp Table 1
Table S1 : Composition of experimental folate diets fed during pregnancy to Wistar rat dams and post-weaning high fat diet (HFD)
	FA				MTHF
	1X-FA1		5X-FA1		1X-MTHF1		5X-MTHF1		HFD1,3
	gm% diet (kcal%)
Protein	20 (20)		20 (20)		20 (20)		20 (20)		24 (20)
Carbohydrate	64 (64)		64 (64)		63 (63)		63 (63)		41 (35)
Fat	7 (16)		7 (16)		7 (16)		7 (16)		24 (45)
Ingredient	gm/kg diet (kcal/gm)
Casein (<85% protein)	200 (0.800)		200 (0.800)		200 (0.800)		200 (0.800)		200 (0.800)
L-Cystine	3 (0.012)		3 (0.012)		3 (0.012)		3 (0.012)		3 (0.012)
Cornstarch	397.486 (1.590)		397.486 (1.590)		397.486 (1.590)		397.486 (1.590)		105 (0.420)
Maltodextrin 10	132 (0.528)		132 (0.528)		132 (0.528)		132 (0.528)		132 (0.528)
Sucrose	100 (0.400)		100 (0.400)		100 (0.400)		100 (0.400)		100 (0.400)
Fiber (cellulose)	50 (0)		50 (0)		50 (0)		50 (0)		50 (0)
Soybean Oil	70 (0.630)		70 (0.630)		70 (0.630)		70 (0.630)		70 (0.630)
Lard	0 (0)		0 (0)		0 (0)		0 (0)		130 (1.170)
t-Butylhydroquinone	0.014 (0)		0.014 (0)		0.014 (0)		0.014 (0)		0.014 (0)
Mineral Mix (#210025)	35 (0)		35 (0)		35 (0)		35 (0)		35 (0)
Vitamin Mix (V10037)	10 (0.040)		10 (0.040)		0 (0)		0 (0)		10 (0.040)
Vitamin Mix Without Folic Acid (V14901)	0 (0)		0 (0)		10 (0.040)		10 (0.040)		0 (0)
Choline Bitartrate (g/kg)	2.5 (0)		2.5 (0)		2.5 (0)		2.5 (0)		3.0 (0)
Total	1000 (4.0)		1000 (4.0)		1000 (4.0)		1000 (4.0)		837.514 (4.8)
	mg/kg diet (moles/kg)
Total Folic Acid (Vit B9)	2 (0.00453)		10 (0.023)		0		0		2.4 (0.005)
Total MTHF2	0		0		2.1 (0.00457)		10.4 (0.023)		0 (0)
Analytically Tested Folic Acid4	־		8.75		־		<1.0
Analytically Tested MTHF4	־		<1.0		־		7.6
Diet abbreviations: AIN-93G rodent diet with 1X (recommended, 2mg/kg) or 5X Folic acid (FA) or equimolar 5-methyltetrahydrofolate (MTHF) at 1X (2.1 mg/kg) or 5X levels.
1 Maternal diet from Research Diets, New Brunswick, NJ USA
2 MTHF in the form of [6S]‐5‐methyltetrahydrofolic acid, calcium salt, Metafolin ®, purchased from Merck & Cie (Schaffhausen, Switzerland).
3 High Fat diet (HFD) post-weaning with 45%kcal from
4 Analytically tested diets after 36 months storage at -80C by Lc-MS/MS from Medallion Labs (Minneapolis, MN USA).

## Sheet: Supp Table 2
Table S2: List of primers used for gene expression assay in hypothalamus of 5X-FA vs 5X-MTHF dams at birth and post-weaning.
Gene	Forward Sequence (5'-3')	Reverse sequence (3'-5')	NCI
B2M	GTGCTTGCCATTCAGAAAACTCC	AACTGAGACACGTAGCAGTTGAG	NC_005102.4
Cck	GGTCCGCAAAGCTCCCTCT	ATGTAGTCCCGGTCACTTATCCTA	NC_005107.4
Crhr2	CATGAGGGCAATGAGGTCTGG	AGCCTTCCACAAACATCCAGAAG	NC_005103.4
Drd2	GTTGTCTACCTGGAGGTGGTG	AGGTTCAGGATGCTTGCTGTG	NC_005107.4
Esr1	CCTTCTACAGGTCCAATTCTGACA	TGATCATGTTTCCCTTCTCGCTG	NC_005100.4
Gabra4	ACAGTGATCCTTTCTCAAGTTTCC	CGTGAGGACTGTGGTTATTCCAA	NC_005113.4
Gabrd	TTTATACAGCATCCGCATCACCT	GAAGAGTAGCCATAGCTCTCCAG	NC_005104.4
Gabre	AGGAATTCTAAGAGGACCCAAGA	GCATCAATGGTCATCCTAACTGTG	NC_005120.4
Grm2	CTCCAGTGATTATCGGGTGCAG	TTCTGTGGCTGGAAAAGGATGAT	NC_005107.4
Kiss1	AACTCGTTAATGCCTGGCAAAAG	ATGGCGATGTTCGGCGAG	NC_005112.4
Prhr	GCAGAAGAGTGGGAGATCCATTT	CTCCAGTATCCATGGTCTGGCTT	NC_005101.4
Prlhr	TACGTATCGGTGTTCACACTCAC	GCTGAGCTTCAGTGAAATGCG	NC_005100.4

## Sheet: Supp Table 3
Table S3. Body weight and food intake changes up to 1-week (wk) post-weaning (PW) of dams fed FA or MTHF diets during pregnancy.
	FA							MTHF							Two-Way ANOVA p-value
	1X-FA			5X-FA				1X-MTHF			5X-MTHF				Dose	Form	Dose×Form
Body Weight (g)
Arrival	216.45	±	5.29	218.55	±	4.92		215.37	±	5.09	214.62	±	5.29		0.9	0.63	0.78
Parturition	323.84	±	6.55	330.29	±	6.1		326.58	±	6.31	328.92	±	6.55		0.49	0.92	0.75
Weaning	347.98	±	7.92	355.14	±	7.08		356.63	±	7.61	353.35	±	7.61		0.8	0.65	0.49
1wk PW	340.76	±	8.01	354.52	±	7.17		347.21	±	7.7	350.62	±	7.7		0.27	0.87	0.5
Cumulative Food Intake (g)
Pregnancy	508.94	±	11.86	507.75	±	10.94		503.83	±	11.53	506.76	±	11.86		0.94	0.79	0.86
Lactation	975.23	±	18.51	983.6	±	17.24		990	±	17.84	987.15	±	18.51		0.88	0.61	0.78
Non-significant at P>0.05 dose, form or interaction effect by Two-way repeated measures ANOVA. Values are LS Mean ± S.E.M. n=16-18/group up parturition, n=10-12 up to 1-week PW. Abbreviations: AIN-93G rodent diet with 1X (recommended, 2mg/kg) or 5X folic acid (FA) or equimolar [6S]‐5‐methyltetrahydrofolic acid calcium salt, (MTHF) at 1X (2.1 mg/kg) or 5X (10.4 mg/kg) levels.

## Sheet: Supp Table 4
Table S4: Differentially expressed genes derived from DeSeq. Up- and Down-regulated gene list with padj <0.05 were used for pathway enrichment.
Upregulated Genes												Downregulated Genes
GeneID	Chr.Start.End	GeneVersion	GeneName	GeneBiotype	Description	baseMean	log2FoldChange	lfcSE	stat	pvalue	padj (<0.05)	GeneID	Chr.Start.End	GeneVersion	GeneName	GeneBiotype	Description	baseMean	log2FoldChange	lfcSE	stat	pvalue	padj (<0.05)
ENSRNOG00000055530	7:130042947-130053032	1	Panx2	protein_coding	pannexin 2 [Source:RGD Acc:735191]	1158.16	0.405073	0.0583246	6.94514	3.78084e-12	2.92486e-08	ENSRNOG00000060179	X:139579268-139916883	1	Gpc3	protein_coding	glypican 3 [Source:RGD Acc:2725]	432.192	-0.785813	0.101657	-7.73002	1.07531e-14	1.66372e-10
ENSRNOG00000021403	6:33689127-33691301	2	Rhob	protein_coding	ras homolog family member B [Source:RGD Acc:621309]	4524.44	0.348821	0.0538879	6.47309	9.602e-11	4.95207e-07	ENSRNOG00000019129	1:85003280-85046840	5	Fcgbp	protein_coding	Fc fragment of IgG binding protein [Source:RGD Acc:2313189]	179.772	-0.89547	0.147467	-6.07233	1.26065e-09	3.90096e-06
ENSRNOG00000043094	2:53859737-54007756	3	Oxct1	protein_coding	3-oxoacid CoA transferase 1 [Source:RGD Acc:1584008]	4341.54	0.352869	0.057089	6.18104	6.36817e-10	2.46321e-06	ENSRNOG00000011145	4:85286372-85329362	8	Crhr2	protein_coding	corticotropin releasing hormone receptor 2 [Source:RGD Acc:70547]	129.086	-0.92567	0.164596	-5.6239	1.8669e-08	4.07317e-05
ENSRNOG00000060523	20:3134704-3135301	1	AABR07044362.6	processed_pseudogene	NA	33.4432	6.80029	1.20369	5.64953	1.60886e-08	4.07317e-05	ENSRNOG00000016372	1:32086755-32141036	7	Slc12a7	protein_coding	solute carrier family 12 member 7 [Source:RGD Acc:1359672]	302.938	-0.800382	0.142848	-5.60305	2.10609e-08	4.07317e-05
ENSRNOG00000003807	10:91785893-91807937	5	Wnt9b	protein_coding	Wnt family member 9B [Source:RGD Acc:1309574]	42.6036	1.65814	0.303457	5.46417	4.65086e-08	7.99535e-05	ENSRNOG00000006549	10:31324512-31325192	2	Fndc9	protein_coding	fibronectin type III domain containing 9 [Source:RGD Acc:2318580]	128.425	-1.12244	0.212417	-5.28416	1.26285e-07	0.000162824
ENSRNOG00000007256	5:28504558-28737719	6	Necab1	protein_coding	N-terminal EF-hand calcium binding protein 1 [Source:RGD Acc:708548]	2085.76	0.646458	0.118858	5.43889	5.3613e-08	8.295e-05	ENSRNOG00000019358	1:41192824-41594796	7	Esr1	protein_coding	estrogen receptor 1 [Source:RGD Acc:2581]	373.244	-1.27394	0.243886	-5.22349	1.7558e-07	0.000194041
ENSRNOG00000001227	20:11972381-12101047	6	Adarb1	protein_coding	adenosine deaminase%2C RNA-specific%2C B1 [Source:RGD Acc:2033]	3500.89	0.490469	0.0924816	5.30343	1.13648e-07	0.00015985	ENSRNOG00000024082	8:58870516-58914603	2	Gldn	protein_coding	gliomedin [Source:RGD Acc:727879]	71.9442	-0.926274	0.178757	-5.18176	2.19797e-07	0.000226713
ENSRNOG00000005861	13:111926442-111972603	6	Hsd11b1	protein_coding	hydroxysteroid 11-beta dehydrogenase 1 [Source:RGD Acc:2834]	445.612	1.00315	0.191425	5.24046	1.6018e-07	0.000190638	ENSRNOG00000033906	1:71270107-71290337	5	Zfp667	protein_coding	zinc finger protein 667 [Source:RGD Acc:1359114]	705.224	-0.430149	0.0841353	-5.11258	3.17784e-07	0.000289221
ENSRNOG00000024825	13:73741679-73819896	5	Fam163a	protein_coding	family with sequence similarity 163%2C member A [Source:RGD Acc:1565760]	106.948	1.92314	0.376079	5.11368	3.1595e-07	0.000289221	ENSRNOG00000017206	9:80150211-80167033	6	Igfbp5	protein_coding	insulin-like growth factor binding protein 5 [Source:RGD Acc:2876]	3720.83	-0.608212	0.1204	-5.05157	4.38183e-07	0.000356819
ENSRNOG00000056257	1:64374603-64405149	1	Cacng7	protein_coding	calcium voltage-gated channel auxiliary subunit gamma 7 [Source:RGD Acc:628807]	2065.35	0.250593	0.0493057	5.08244	3.72614e-07	0.000320283	ENSRNOG00000058057	15:104235678-104394322	2	AABR07019403.1	processed_transcript	NA	762.616	-0.445655	0.0902003	-4.94073	7.78309e-07	0.000523565
ENSRNOG00000021102	1:89550738-89560719	5	Scn1b	protein_coding	sodium voltage-gated channel beta subunit 1 [Source:RGD Acc:3631]	2152.8	0.614097	0.121814	5.04128	4.6244e-07	0.000357743	ENSRNOG00000034177	9:110057155-110225486	4	Efna5	protein_coding	ephrin A5 [Source:MGI Acc:MGI:107444]	110.555	-0.819185	0.173375	-4.72494	2.30188e-06	0.00118716
ENSRNOG00000016385	5:172797450-172809353	4	Gabrd	protein_coding	gamma-aminobutyric acid type A receptor delta subunit [Source:RGD Acc:61901]	196.157	2.69948	0.539983	4.9992	5.75695e-07	0.00042415	ENSRNOG00000007509	7:13730253-13751271	6	Slc1a6	protein_coding	solute carrier family 1 member 6 [Source:RGD Acc:620340]	117.196	-0.560401	0.11842	-4.7323	2.21988e-06	0.00118716
ENSRNOG00000039191	16:21282467-21288406	4	Yjefn3	protein_coding	YjeF N-terminal domain containing 3 [Source:RGD Acc:1563236]	25.5424	2.76542	0.556832	4.96635	6.82258e-07	0.000479813	ENSRNOG00000013469	17:26925828-26953970	7	Txndc5	protein_coding	thioredoxin domain containing 5 [Source:RGD Acc:2323973]	1490.79	-0.205704	0.0438959	-4.68619	2.78344e-06	0.00134579
ENSRNOG00000042903	8:87209530-87213627	1	Cox7a2l2	protein_coding	cytochrome c oxidase subunit VIIa polypeptide 2-like 2 [Source:RGD Acc:1589992]	1583.19	0.290644	0.0599028	4.85193	1.22267e-06	0.000788214	ENSRNOG00000057557	2:60131776-60325692	1	Prlr	protein_coding	prolactin receptor [Source:RGD Acc:3407]	75.5016	-1.18095	0.259319	-4.55402	5.26302e-06	0.00198608
ENSRNOG00000021128	1:102103094-102106127	3	Kcnj11	protein_coding	potassium voltage-gated channel subfamily J member 11 [Source:RGD Acc:69247]	380.676	0.412868	0.0859662	4.80268	1.56557e-06	0.000931637	ENSRNOG00000026110	20:47596575-47689245	6	Scml4	protein_coding	Scm polycomb group protein like 4 [Source:RGD Acc:1310898]	203.563	-0.759231	0.17181	-4.41901	9.91553e-06	0.00344346
ENSRNOG00000012371	19:636545-645937	7	Car7	protein_coding	carbonic anhydrase 7 [Source:RGD Acc:1306842]	59.0272	1.81644	0.377909	4.80656	1.53549e-06	0.000931637	ENSRNOG00000004290	14:92021851-92117923	7	Grb10	protein_coding	growth factor receptor bound protein 10 [Source:RGD Acc:1566234]	3127.41	-0.595931	0.136804	-4.3561	1.324e-05	0.00413829
ENSRNOG00000007675	5:39329423-39370900	3	Gpr63	protein_coding	G protein-coupled receptor 63 [Source:RGD Acc:1306460]	97.6737	1.05164	0.221237	4.75346	1.99968e-06	0.00114589	ENSRNOG00000062306	7:14528822-14545751	1	Cyp4f17	protein_coding	cytochrome P450%2C family 4%2C subfamily f%2C polypeptide 17 [Source:RGD Acc:1561655]	105.444	-0.658841	0.152007	-4.33427	1.46242e-05	0.00443657
ENSRNOG00000025594	7:117583453-117587103	3	Scrt1	protein_coding	scratch family transcriptional repressor 1 [Source:RGD Acc:1306236]	646.225	0.577769	0.122147	4.7301	2.2441e-06	0.00118716	ENSRNOG00000011901	19:561727-564930	4	Rrad	protein_coding	RRAD%2C Ras related glycolysis inhibitor and calcium channel regulator [Source:RGD Acc:69357]	88.6643	-0.668285	0.156226	-4.27768	1.88848e-05	0.00531248
ENSRNOG00000008578	X:1707289-1718637	8	Cdk16	protein_coding	cyclin-dependent kinase 16 [Source:RGD Acc:620584]	2712.59	0.297232	0.0634026	4.68801	2.75881e-06	0.00134579	ENSRNOG00000017857	9:16629401-16643182	7	Cul7	protein_coding	cullin 7 [Source:RGD Acc:1587048]	1434.21	-0.370637	0.0872737	-4.24684	2.16805e-05	0.00570821
ENSRNOG00000004198	6:65089318-65319527	5	Stxbp6	protein_coding	syntaxin binding protein 6 [Source:RGD Acc:1306117]	475.52	0.353238	0.0755884	4.67317	2.9658e-06	0.00139051	ENSRNOG00000060103	KL568122.1:30542-30898	1	Bex4	protein_coding	brain expressed%2C X-linked 4 [Source:RGD Acc:1564749]	270.622	-0.426614	0.101296	-4.21157	2.53601e-05	0.00637799
ENSRNOG00000019750	4:159190804-159192526	3	Kcna1	protein_coding	potassium voltage-gated channel subfamily A member 1 [Source:RGD Acc:2949]	652.731	0.63192	0.135814	4.65284	3.27387e-06	0.0014898	ENSRNOG00000056631	X:37342608-37353156	1	AABR07038021.1	protein_coding	NA	48.3587	-1.46521	0.349374	-4.19381	2.74311e-05	0.00663146
ENSRNOG00000021177	1:222466575-222468896	5	Cox8a	protein_coding	cytochrome c oxidase subunit 8A [Source:RGD Acc:620638]	2408.03	0.379607	0.0819095	4.63447	3.5785e-06	0.0015819	ENSRNOG00000014819	10:88257976-88266210	6	Hap1	protein_coding	huntingtin-associated protein 1 [Source:RGD Acc:68327]	10064.7	-0.593179	0.142024	-4.17661	2.95883e-05	0.00702285
ENSRNOG00000007687	8:62723788-62745868	5	Sema7a	protein_coding	semaphorin 7A (John Milton Hagen blood group) [Source:RGD Acc:1305192]	933.704	0.564007	0.122769	4.59405	4.34724e-06	0.00181785	ENSRNOG00000027747	3:146719911-146764015	7	Ninl	protein_coding	ninein-like [Source:RGD Acc:1306152]	118.568	-0.606681	0.146322	-4.14621	3.38019e-05	0.00769092
ENSRNOG00000051905	4:45292437-45332420	1	Wnt2	protein_coding	Wnt family member 2 [Source:RGD Acc:621346]	35.8836	1.13777	0.247483	4.59735	4.27891e-06	0.00181785	ENSRNOG00000054360	4:160455986-160522904	1	Tspan11	protein_coding	tetraspanin 11 [Source:RGD Acc:1305424]	93.3472	-0.599244	0.145002	-4.13265	3.58605e-05	0.0079262
ENSRNOG00000017766	8:72405748-72460240	7	Ca12	protein_coding	carbonic anhydrase 12 [Source:RGD Acc:1306612]	426.91	1.8363	0.400722	4.58248	4.59491e-06	0.00187085	ENSRNOG00000009599	8:94243372-94246496	5	Rwdd2a	protein_coding	RWD domain containing 2A [Source:RGD Acc:1306231]	117.087	-0.67113	0.164475	-4.08043	4.49523e-05	0.00965974
ENSRNOG00000032002	2:18354542-18419071	5	Hapln1	protein_coding	hyaluronan and proteoglycan link protein 1 [Source:RGD Acc:2412]	413.297	1.48544	0.3252	4.56776	4.92959e-06	0.00195566	ENSRNOG00000025587	1:7252349-7259035	4	Plagl1	protein_coding	PLAG1 like zinc finger 1 [Source:RGD Acc:3014]	798.385	-0.769026	0.188621	-4.07709	4.56034e-05	0.00966542
ENSRNOG00000018186	2:210034095-210039451	5	Lamtor5	protein_coding	late endosomal/lysosomal adaptor%2C MAPK and MTOR activator 5 [Source:RGD Acc:1305005]	497.99	0.309939	0.067943	4.56175	5.0729e-06	0.0019622	ENSRNOG00000019017	2:210733594-210738378	6	Gstm6	protein_coding	glutathione S-transferase%2C mu 6 [Source:RGD Acc:1563391]	185.958	-0.757011	0.185924	-4.07162	4.66868e-05	0.00969244
ENSRNOG00000057729	4:57204944-57246675	1	Strip2	protein_coding	striatin interacting protein 2 [Source:MGI Acc:MGI:2444363]	589.021	1.57365	0.347233	4.53197	5.84357e-06	0.00215266	ENSRNOG00000022845	8:107495366-107548269	6	Cep70	protein_coding	centrosomal protein 70 [Source:RGD Acc:1561486]	446.173	-0.370041	0.0909159	-4.07015	4.69838e-05	0.00969244
ENSRNOG00000057817	3:152552822-152619722	1	LOC100911769	protein_coding	band 4.1-like protein 1-like [Source:RGD Acc:6490915]	4488.14	0.170138	0.0380142	4.47564	7.61843e-06	0.00274122	ENSRNOG00000007683	5:35823983-35831712	5	Prdm13	protein_coding	PR/SET domain 13 [Source:RGD Acc:1589883]	12.312	-1.89199	0.465252	-4.0666	4.77041e-05	0.00971154
ENSRNOG00000010058	15:90172975-90175802	6	Spry2	protein_coding	sprouty RTK signaling antagonist 2 [Source:RGD Acc:1311472]	602.242	0.611986	0.138707	4.41209	1.02378e-05	0.00344346	ENSRNOG00000024114	9:70059683-70089778	6	Zdbf2	protein_coding	zinc finger%2C DBF-type containing 2 [Source:RGD Acc:1560005]	2959.72	-0.81122	0.200009	-4.05592	4.99365e-05	0.0098784
ENSRNOG00000002456	10:77840568-77918191	6	Hlf	protein_coding	HLF transcription factor%2C PAR bZIP family member [Source:RGD Acc:1582828]	283.562	0.668583	0.151494	4.41327	1.0182e-05	0.00344346	ENSRNOG00000020506	15:34552410-34561727	6	Khnyn	protein_coding	KH and NYN domain containing [Source:RGD Acc:1565688]	174.391	-0.477633	0.117915	-4.05064	5.10775e-05	0.0098784
ENSRNOG00000004805	10:85988367-86004209	6	Stac2	protein_coding	SH3 and cysteine rich domain 2 [Source:RGD Acc:1305548]	383.921	0.495274	0.112567	4.39982	1.08339e-05	0.00356643	ENSRNOG00000047924	18:72005581-72462292	1	Zbtb7c	protein_coding	zinc finger and BTB domain containing 7C [Source:RGD Acc:1591841]	175.84	-0.574682	0.144747	-3.97024	7.18001e-05	0.0128445
ENSRNOG00000057996	3:173798545-173871904	1	Phactr3	protein_coding	phosphatase and actin regulator 3 [Source:RGD Acc:1303029]	2024.6	0.609158	0.138927	4.38474	1.16125e-05	0.0037431	ENSRNOG00000001632	11:36337635-36430413	7	Brwd1	protein_coding	bromodomain and WD repeat domain containing 1 [Source:RGD Acc:1309030]	1282.72	-0.206047	0.0519164	-3.96883	7.22256e-05	0.0128445
ENSRNOG00000037960	13:98724295-98772968	3	Stum	protein_coding	stum%2C mechanosensory transduction mediator homolog [Source:RGD Acc:1592263]	147.044	1.86724	0.428866	4.3539	1.33735e-05	0.00413829	ENSRNOG00000010158	1:123015746-123019522	5	Magel2	protein_coding	MAGE family member L2 [Source:RGD Acc:1583615]	801.517	-0.974598	0.246584	-3.9524	7.737e-05	0.0136031
ENSRNOG00000000886	12:29308341-29743705	4	Caln1	protein_coding	calneuron 1 [Source:RGD Acc:1305843]	299.183	1.10878	0.257089	4.31282	1.61186e-05	0.0047306	ENSRNOG00000011879	19:38446059-38533735	7	Nfat5	protein_coding	nuclear factor of activated T-cells 5 [Source:RGD Acc:1309142]	2637.46	-0.170917	0.0433028	-3.94703	7.91279e-05	0.0137558
ENSRNOG00000011425	5:74248996-74368186	8	Ptpn3	protein_coding	protein tyrosine phosphatase%2C non-receptor type 3 [Source:RGD Acc:1311363]	561.471	1.72971	0.401172	4.31164	1.62049e-05	0.0047306	ENSRNOG00000019737	2:187799568-187822997	7	Sema4a	protein_coding	semaphorin 4A [Source:RGD Acc:1304636]	1382.21	-0.370908	0.0940672	-3.94301	8.04642e-05	0.0138327
ENSRNOG00000001785	11:82194657-82252139	5	Etv5	protein_coding	ets variant 5 [Source:RGD Acc:1309590]	696.744	0.721186	0.168277	4.2857	1.82163e-05	0.00521931	ENSRNOG00000013055	2:22062050-22105710	7	Zfyve16	protein_coding	zinc finger FYVE-type containing 16 [Source:RGD Acc:1564784]	723.949	-0.362478	0.0923458	-3.92523	8.66487e-05	0.0144154
ENSRNOG00000006645	3:104118063-104504204	8	Ryr3	protein_coding	ryanodine receptor 3 [Source:RGD Acc:68952]	1108.43	0.439769	0.103239	4.25969	2.04707e-05	0.00565576	ENSRNOG00000052022	X:153064028-153067500	1	Pnma3	protein_coding	PNMA family member 3 [Source:RGD Acc:1563752]	1159.13	-0.65175	0.166278	-3.91964	8.86808e-05	0.0144679
ENSRNOG00000020028	18:30592794-30595181	2	Pcdhb22	protein_coding	protocadherin beta 22 [Source:RGD Acc:1310328]	107.592	0.707076	0.16653	4.24595	2.17673e-05	0.00570821	ENSRNOG00000026942	1:247900136-247978540	6	RGD1311595	protein_coding	similar to KIAA2026 protein [Source:RGD Acc:1311595]	1525.54	-0.186829	0.0479001	-3.90038	9.60408e-05	0.0154786
ENSRNOG00000019321	8:130120523-130127392	7	Cck	protein_coding	cholecystokinin [Source:RGD Acc:2288]	457.385	2.58494	0.608626	4.24717	2.16485e-05	0.00570821	ENSRNOG00000008824	1:280334897-280338813	4	Vax1	protein_coding	ventral anterior homeobox 1 [Source:RGD Acc:621132]	33.6447	-1.27419	0.327842	-3.88659	0.00010166	0.0160499
ENSRNOG00000017022	7:127015162-127058056	5	Cerk	protein_coding	ceramide kinase [Source:RGD Acc:1305019]	1159.05	0.338337	0.0797968	4.23999	2.23532e-05	0.00576415	ENSRNOG00000033389	20:13965121-13972547	5	Susd2	protein_coding	sushi domain containing 2 [Source:RGD Acc:1308595]	643.887	-0.527247	0.136238	-3.87005	0.000108811	0.0168352
ENSRNOG00000014508	4:120671489-120771088	7	Mgll	protein_coding	monoglyceride lipase [Source:RGD Acc:71039]	743.608	0.893713	0.212293	4.20981	2.55581e-05	0.00637799	ENSRNOG00000003765	X:54734385-54738513	4	Nr0b1	protein_coding	nuclear receptor subfamily 0%2C group B%2C member 1 [Source:RGD Acc:62028]	13.9851	-1.68335	0.435726	-3.86331	0.000111859	0.0171355
ENSRNOG00000013000	4:176701983-176720012	7	Ldhb	protein_coding	lactate dehydrogenase B [Source:RGD Acc:2997]	7612.07	0.200476	0.0477108	4.20191	2.64676e-05	0.0065001	ENSRNOG00000009922	1:281754724-281756159	4	Prlhr	protein_coding	prolactin releasing hormone receptor [Source:RGD Acc:71037]	60.1213	-1.05505	0.273503	-3.85754	0.000114533	0.0172778
ENSRNOG00000016222	17:29567404-29568447	4	Ppp1r3g	protein_coding	protein phosphatase 1%2C regulatory subunit 3G [Source:RGD Acc:1308930]	47.619	1.44672	0.346621	4.17379	2.99579e-05	0.00702285	ENSRNOG00000003931	10:97771264-97863311	5	Arsg	protein_coding	arylsulfatase G [Source:RGD Acc:1306571]	297.447	-0.459902	0.119381	-3.8524	0.000116965	0.0172778
ENSRNOG00000013658	15:44799334-44804574	3	Nefl	protein_coding	neurofilament light [Source:RGD Acc:621458]	9526.09	0.434853	0.104346	4.1674	3.08089e-05	0.00711456	ENSRNOG00000005868	3:52286794-52361060	7	Ttc21b	protein_coding	tetratricopeptide repeat domain 21B [Source:RGD Acc:1565122]	464.197	-0.440811	0.114502	-3.84982	0.000118206	0.0172778
ENSRNOG00000000583	20:45458558-45598798	6	Cdk19	protein_coding	cyclin-dependent kinase 19 [Source:RGD Acc:1305435]	1059.79	0.707348	0.170765	4.14223	3.43953e-05	0.00771251	ENSRNOG00000019184	2:61888950-61949926	5	Npr3	protein_coding	natriuretic peptide receptor 3 [Source:RGD Acc:3196]	59.2646	-0.913096	0.237704	-3.84132	0.000122376	0.0175314
ENSRNOG00000001516	3:58632476-58924038	7	Rapgef4	protein_coding	Rap guanine nucleotide exchange factor 4 [Source:RGD Acc:621886]	3218.02	0.742235	0.181351	4.0928	4.26194e-05	0.00928742	ENSRNOG00000030314	11:66761584-66819079	5	Golgb1	protein_coding	golgin B1 [Source:RGD Acc:708429]	3385.24	-0.255128	0.066413	-3.84154	0.000122266	0.0175314
ENSRNOG00000002911	14:19176277-19191863	5	Alb	protein_coding	albumin [Source:RGD Acc:2085]	54.087	1.8804	0.462891	4.0623	4.85917e-05	0.00976377	ENSRNOG00000014030	1:128692112-128722048	7	Synm	protein_coding	synemin [Source:RGD Acc:727872]	1663.26	-0.441106	0.114925	-3.8382	0.000123941	0.0175928
ENSRNOG00000023778	17:21634551-21739408	6	Gcnt2	protein_coding	glucosaminyl (N-acetyl) transferase 2 (I blood group) [Source:RGD Acc:1303198]	171.256	1.21361	0.299431	4.05305	5.05548e-05	0.0098784	ENSRNOG00000027017	13:71192142-71202625	4	Rnasel	protein_coding	ribonuclease L [Source:RGD Acc:727933]	616.029	-0.368463	0.0960807	-3.83493	0.000125602	0.0176665
ENSRNOG00000002336	14:39154529-39231695	6	Gabra4	protein_coding	gamma-aminobutyric acid type A receptor alpha4 subunit [Source:RGD Acc:621670]	1568.52	1.03273	0.255654	4.03957	5.35495e-05	0.0102286	ENSRNOG00000003217	10:107415326-107424710	3	Lgals3bp	protein_coding	galectin 3 binding protein [Source:RGD Acc:620837]	504.394	-0.562839	0.147635	-3.81238	0.000137637	0.0188454
ENSRNOG00000003721	10:13070146-13075864	5	Paqr4	protein_coding	progestin and adipoQ receptor family member 4 [Source:RGD Acc:1309533]	654.897	0.311544	0.0772449	4.03319	5.50241e-05	0.0103821	ENSRNOG00000019128	9:103117506-103207190	6	St8sia4	protein_coding	ST8 alpha-N-acetyl-neuraminide alpha-2%2C8-sialyltransferase 4 [Source:RGD Acc:621845]	222.885	-0.510833	0.134354	-3.80214	0.000143451	0.0194691
ENSRNOG00000002928	10:45535627-45543897	6	Guk1	protein_coding	guanylate kinase 1 [Source:RGD Acc:1309638]	1532.26	0.321788	0.0802876	4.00794	6.12502e-05	0.0114176	ENSRNOG00000015071	1:70253650-70266809	4	Zim1	protein_coding	zinc finger%2C imprinted 1 [Source:RGD Acc:1310930]	555.537	-0.798421	0.210823	-3.78716	0.000152381	0.0205012
ENSRNOG00000010041	10:59173268-59254453	6	Ube2g1	protein_coding	ubiquitin-conjugating enzyme E2G 1 [Source:RGD Acc:620392]	968.22	0.331663	0.082867	4.00236	6.27147e-05	0.0115515	ENSRNOG00000020865	1:217754336-217902473	7	Ano1	protein_coding	anoctamin 1 [Source:RGD Acc:1310786]	106.656	-0.737821	0.195102	-3.78171	0.000155754	0.0205968
ENSRNOG00000001170	12:47024442-47027495	4	Cox6a1	protein_coding	cytochrome c oxidase subunit 6A1 [Source:RGD Acc:2384]	2572.61	0.271342	0.068367	3.9689	7.22051e-05	0.0128445	ENSRNOG00000020456	1:185104656-185143272	5	Nucb2	protein_coding	nucleobindin 2 [Source:RGD Acc:620888]	795.248	-0.327552	0.0865857	-3.78298	0.000154964	0.0205968
ENSRNOG00000013140	2:62399748-62634785	7	Pdzd2	protein_coding	PDZ domain containing 2 [Source:RGD Acc:619958]	907.293	1.19305	0.302916	3.93855	8.19753e-05	0.0139376	ENSRNOG00000027152	14:44038614-44078897	6	N4bp2	protein_coding	NEDD4 binding protein 2 [Source:RGD Acc:1565738]	349.473	-0.509016	0.134695	-3.77903	0.000157441	0.0206434
ENSRNOG00000001239	20:13827132-13831588	6	Ddt	protein_coding	D-dopachrome tautomerase [Source:RGD Acc:61923]	933.869	0.293897	0.0747938	3.92943	8.51489e-05	0.0143198	ENSRNOG00000014740	10:88245532-88248484	2	Gast	protein_coding	gastrin [Source:RGD Acc:2662]	11.8808	-1.48266	0.393062	-3.77208	0.00016189	0.0207495
ENSRNOG00000019361	14:83730862-83741969	5	Inpp5j	protein_coding	inositol polyphosphate-5-phosphatase J [Source:RGD Acc:620541]	530.67	0.358242	0.0914063	3.91922	8.88347e-05	0.0144679	ENSRNOG00000047481	13:50529510-50535389	3	Kiss1	protein_coding	KiSS-1 metastasis-suppressor [Source:RGD Acc:727850]	15.8606	-2.56472	0.683277	-3.75355	0.000174345	0.0212516
ENSRNOG00000003847	10:46783979-46810524	7	Gid4	protein_coding	GID complex subunit 4 [Source:RGD Acc:1588894]	1709.01	0.306552	0.0787442	3.89302	9.90047e-05	0.0157918	ENSRNOG00000028744	16:50339358-50358809	4	Mtnr1a	protein_coding	melatonin receptor 1A [Source:RGD Acc:620797]	6.53109	-3.04399	0.814841	-3.73568	0.000187207	0.0222805
ENSRNOG00000013610	8:59561721-59590172	7	Chrna5	protein_coding	cholinergic receptor nicotinic alpha 5 subunit [Source:RGD Acc:2347]	55.1482	2.80614	0.723576	3.87815	0.000105253	0.0164492	ENSRNOG00000027658	X:140299770-140303686	4	Gpr101	protein_coding	G protein-coupled receptor 101 [Source:RGD Acc:1564196]	815.774	-0.614638	0.164933	-3.72659	0.00019409	0.0226161
ENSRNOG00000001259	12:40018937-40219291	7	Cux2	protein_coding	cut-like homeobox 2 [Source:RGD Acc:1305967]	645.331	0.6249	0.162334	3.84947	0.000118372	0.0172778	ENSRNOG00000022807	7:138707426-138846123	5	Pced1b	protein_coding	PC-esterase domain containing 1B [Source:RGD Acc:1561028]	139.728	-0.52919	0.14219	-3.7217	0.000197885	0.0226161
ENSRNOG00000006663	8:48406260-48430885	8	Usp2	protein_coding	ubiquitin specific peptidase 2 [Source:RGD Acc:621073]	281.3	1.17043	0.303983	3.85033	0.000117961	0.0172778	ENSRNOG00000008970	15:67555835-67645088	6	Pcdh17	protein_coding	protocadherin 17 [Source:RGD Acc:1304753]	2407.82	-0.440345	0.118278	-3.72296	0.000196903	0.0226161
ENSRNOG00000030237	2:14699882-14701903	2	Cox7c	protein_coding	cytochrome c oxidase subunit 7C [Source:RGD Acc:2300145]	2328.94	0.268844	0.0702581	3.82652	0.00012997	0.0181162	ENSRNOG00000020185	8:117358787-117366096	7	Wdr6	protein_coding	WD repeat domain 6 [Source:RGD Acc:1307649]	6130.24	-0.49893	0.134227	-3.71707	0.00020155	0.0227619
ENSRNOG00000028956	7:12179203-12186656	5	Mbd3	protein_coding	methyl-CpG binding domain protein 3 [Source:RGD Acc:1307389]	1024.04	0.234372	0.0613002	3.82335	0.000131653	0.018187	ENSRNOG00000007608	4:50309281-50312608	4	Fezf1	protein_coding	Fez family zinc finger 1 [Source:RGD Acc:1560480]	267.705	-1.49379	0.403254	-3.70433	0.000211949	0.0235919
ENSRNOG00000009388	2:166654043-166682325	6	Sptssb	protein_coding	serine palmitoyltransferase%2C small subunit B [Source:RGD Acc:2324614]	210.65	0.753126	0.199762	3.77013	0.000163164	0.0207495	ENSRNOG00000001520	3:58164931-58169521	4	Dlx1	protein_coding	distal-less homeobox 1 [Source:RGD Acc:1309593]	555.527	-0.909774	0.246067	-3.69726	0.00021794	0.0240345
ENSRNOG00000008810	3:2262253-2270995	8	Nsmf	protein_coding	NMDA receptor synaptonuclear signaling and neuronal migration factor [Source:RGD Acc:619819]	3443.51	0.886995	0.235224	3.77085	0.000162692	0.0207495	ENSRNOG00000011321	9:12740885-12942358	7	Rftn1	protein_coding	raftlin lipid raft linker 1 [Source:RGD Acc:1563347]	305.392	-0.739317	0.200322	-3.69064	0.000223692	0.0240345
ENSRNOG00000059605	7:140479711-140483693	1	Ddn	protein_coding	dendrin [Source:RGD Acc:2497]	4316.34	2.91503	0.773333	3.76944	0.000163614	0.0207495	ENSRNOG00000009949	2:138819960-138833933	6	Pcdh18	protein_coding	protocadherin 18 [Source:RGD Acc:1305870]	398.615	-0.30446	0.0824466	-3.69281	0.000221791	0.0240345
ENSRNOG00000013389	2:35077504-35104963	7	AABR07007916.1	protein_coding	regulator of G-protein signaling 7 binding protein [Source:NCBI gene%3BAcc:294715]	288.656	0.939165	0.249663	3.76173	0.000168743	0.021226	ENSRNOG00000014482	1:264670841-264733306	7	Slf2	protein_coding	SMC5-SMC6 complex localization factor 2 [Source:RGD Acc:1560300]	1902.83	-0.200599	0.0543047	-3.69396	0.000220791	0.0240345
ENSRNOG00000009364	7:98813040-98819452	7	Ndufb9	protein_coding	NADH:ubiquinone oxidoreductase subunit B9 [Source:RGD Acc:1307114]	1707.99	0.276704	0.0737206	3.75342	0.000174441	0.0212516	ENSRNOG00000010545	8:94801336-94857443	7	Mrap2	protein_coding	melanocortin 2 receptor accessory protein 2 [Source:RGD Acc:1309873]	1023.29	-0.53251	0.144871	-3.67575	0.00023715	0.0251314
ENSRNOG00000014302	5:145257714-145304536	4	Dlgap3	protein_coding	DLG associated protein 3 [Source:RGD Acc:708349]	2216.12	1.09699	0.292179	3.75451	0.00017368	0.0212516	ENSRNOG00000000532	20:8312792-8368764	7	Cmtr1	protein_coding	cap methyltransferase 1 [Source:RGD Acc:1307801]	1914.9	-0.22934	0.0625013	-3.66937	0.000243153	0.0254194
ENSRNOG00000015691	2:208170652-208185965	5	Inka2	protein_coding	inka box actin regulator 2 [Source:RGD Acc:1306526]	609.125	1.48727	0.395825	3.75738	0.000171699	0.0212516	ENSRNOG00000002768	10:7279920-7295452	4	Tmem114	protein_coding	transmembrane protein 114 [Source:RGD Acc:1560593]	31.9289	-1.00246	0.273975	-3.65894	0.000253265	0.0261234
ENSRNOG00000017673	1:72701610-72727112	7	Brsk1	protein_coding	BR serine/threonine kinase 1 [Source:RGD Acc:1563268]	5131.59	0.508646	0.135651	3.74967	0.00017707	0.0213114	ENSRNOG00000020481	1:82163595-82166363	4	Pafah1b3	protein_coding	platelet-activating factor acetylhydrolase 1b%2C catalytic subunit 3 [Source:RGD Acc:620333]	217.202	-0.605258	0.165765	-3.65131	0.000260906	0.0265575
ENSRNOG00000008428	8:53678777-53743642	7	Drd2	protein_coding	dopamine receptor D2 [Source:RGD Acc:2520]	432.868	1.26652	0.337847	3.74879	0.000177687	0.0213114	ENSRNOG00000046790	X:113002150-113018073	3	AABR07040887.1	processed_transcript	NA	1600.17	-1.14316	0.315168	-3.62714	0.000286574	0.0277471
ENSRNOG00000002125	14:16341536-16364326	5	Ccni	protein_coding	cyclin I [Source:RGD Acc:1309209]	3777.36	0.393268	0.105412	3.73077	0.000190896	0.0225461	ENSRNOG00000047513	5:47894530-48036287	3	AABR07047789.1	protein_coding	midasin AAA ATPase 1 [Source:NCBI gene%3BAcc:362498]	2114.89	-0.239286	0.0663605	-3.60585	0.000311132	0.028999
ENSRNOG00000008392	7:130261552-130288509	8	Sbf1	protein_coding	SET binding factor 1 [Source:RGD Acc:1307090]	3532.92	0.205396	0.0551762	3.72255	0.00019722	0.0226161	ENSRNOG00000011167	15:24021674-24056073	6	Wdhd1	protein_coding	WD repeat and HMG-box DNA binding protein 1 [Source:RGD Acc:1310200]	87.3703	-0.540103	0.150696	-3.58405	0.000338308	0.0305519
ENSRNOG00000006867	6:58467254-58558631	7	Etv1	protein_coding	ets variant 1 [Source:RGD Acc:1312007]	1349.5	0.742081	0.199455	3.72054	0.000198797	0.0226161	ENSRNOG00000024085	9:65882054-65917132	5	Tmem237	protein_coding	transmembrane protein 237 [Source:RGD Acc:1306705]	955.655	-0.243075	0.0678583	-3.5821	0.00034084	0.0305519
ENSRNOG00000042740	7:36573654-36597462	1	Mrpl42	protein_coding	mitochondrial ribosomal protein L42 [Source:RGD Acc:1304915]	419.517	0.308867	0.0833724	3.70466	0.000211671	0.0235919	ENSRNOG00000022777	6:95929060-95934296	4	Six1	protein_coding	SIX homeobox 1 [Source:RGD Acc:620906]	33.4166	-1.1318	0.316997	-3.57038	0.000356464	0.0313365
ENSRNOG00000010888	2:84361061-84437084	7	Ankrd33b	protein_coding	ankyrin repeat domain 33B [Source:RGD Acc:1564227]	74.0738	2.59179	0.702113	3.69141	0.000223011	0.0240345	ENSRNOG00000010645	15:24141651-24165537	5	Lgals3	protein_coding	galectin 3 [Source:RGD Acc:69356]	51.2787	-1.0192	0.285375	-3.57145	0.000355011	0.0313365
ENSRNOG00000059061	14:84935486-84937725	1	Uqcr10	protein_coding	ubiquinol-cytochrome c reductase%2C complex III subunit X [Source:RGD Acc:1595126]	1042.89	0.216913	0.0588356	3.68676	0.000227127	0.0242352	ENSRNOG00000007519	4:123118468-123133609	6	Tmem43	protein_coding	transmembrane protein 43 [Source:RGD Acc:1549711]	496.809	-0.262094	0.0733697	-3.57223	0.000353954	0.0313365
ENSRNOG00000011253	16:59317699-59366824	3	Trmt9b	protein_coding	tRNA methyltransferase 9B (putative) [Source:RGD Acc:1304810]	163.381	0.423321	0.11534	3.67021	0.000242353	0.0254194	ENSRNOG00000061182	X:152218707-152237361	1	Gabre	protein_coding	gamma-aminobutyric acid type A receptor epsilon subunit [Source:RGD Acc:68320]	373.535	-1.158	0.32555	-3.55704	0.000375053	0.031782
ENSRNOG00000055936	5:151709200-151709877	1	Trnp1	protein_coding	TMF1-regulated nuclear protein 1 [Source:RGD Acc:1582917]	428.947	0.422373	0.1154	3.66007	0.000252151	0.0261234	ENSRNOG00000060949	16:10417185-10432393	1	Anxa8	protein_coding	annexin A8 [Source:RGD Acc:1307719]	23.7669	-0.958281	0.269463	-3.55626	0.000376172	0.031782
ENSRNOG00000003121	10:62035866-62109078	6	Rtn4rl1	protein_coding	reticulon 4 receptor-like 1 [Source:RGD Acc:727812]	548.044	1.14713	0.313895	3.65451	0.000257678	0.0264026	ENSRNOG00000033581	20:4436419-4486680	5	AABR07044388.2	processed_transcript	NA	446.628	-0.65488	0.185064	-3.53866	0.000402162	0.0325067
ENSRNOG00000012415	1:53026608-53038229	6	Mpc1	protein_coding	mitochondrial pyruvate carrier 1 [Source:RGD Acc:620902]	1495.91	0.225034	0.061789	3.64198	0.000270552	0.0266623	ENSRNOG00000014231	15:48805228-48833285	7	Pnoc	protein_coding	prepronociceptin [Source:RGD Acc:3362]	210.001	-0.66152	0.187619	-3.52586	0.000422102	0.0334911
ENSRNOG00000002908	18:29506128-29509296	5	Slc35a4	protein_coding	solute carrier family 35%2C member A4 [Source:RGD Acc:628792]	729.002	0.284575	0.0780752	3.64489	0.000267511	0.0266623	ENSRNOG00000039582	2:45168439-45241179	4	RGD1561161	protein_coding	similar to BC067074 protein [Source:RGD Acc:1561161]	122.017	-0.508831	0.144488	-3.52161	0.000428941	0.0335181
ENSRNOG00000005736	X:37579957-37595486	6	Eif1ax	protein_coding	eukaryotic translation initiation factor 1A%2C X-linked [Source:RGD Acc:1560198]	2279.45	0.355684	0.0975705	3.64541	0.000266968	0.0266623	ENSRNOG00000016932	17:10599223-10640548	8	Simc1	protein_coding	SUMO-interacting motifs containing 1 [Source:RGD Acc:2319689]	499.044	-0.361971	0.103339	-3.50276	0.000460465	0.0354444
ENSRNOG00000016180	5:25577451-25584288	5	Pdp1	protein_coding	pyruvate dehyrogenase phosphatase catalytic subunit 1 [Source:RGD Acc:620393]	1258.05	0.602368	0.165248	3.64523	0.00026715	0.0266623	ENSRNOG00000042394	X:83597265-83601548	3	4933403O08Rik	protein_coding	RIKEN cDNA 4933403O08 gene [Source:MGI Acc:MGI:1918280]	28.8679	-1.24914	0.356797	-3.501	0.00046352	0.0355029
ENSRNOG00000004873	6:96479430-96676225	7	Prkch	protein_coding	protein kinase C%2C eta [Source:RGD Acc:621888]	134.097	0.870277	0.238941	3.64223	0.000270288	0.0266623	ENSRNOG00000012716	1:134757934-134871167	8	Chd2	protein_coding	chromodomain helicase DNA binding protein 2 [Source:RGD Acc:1310056]	2250.46	-0.141923	0.0406621	-3.4903	0.000482483	0.0362377
ENSRNOG00000019491	1:166428761-166457509	6	Stard10	protein_coding	StAR-related lipid transfer domain containing 10 [Source:RGD Acc:1306548]	590.586	0.318446	0.0876737	3.63218	0.000281042	0.0275207	ENSRNOG00000010053	4:28627442-28702559	8	Calcr	protein_coding	calcitonin receptor [Source:RGD Acc:621001]	1698.56	-1.46297	0.419847	-3.48453	0.000493003	0.036849
ENSRNOG00000018212	7:11992543-11998973	5	Abhd17a	protein_coding	abhydrolase domain containing 17A [Source:RGD Acc:1359682]	954.838	0.495084	0.136507	3.62681	0.00028694	0.0277471	ENSRNOG00000002302	14:38247791-38473648	6	Corin	protein_coding	corin%2C serine peptidase [Source:RGD Acc:727887]	23.3112	-1.40431	0.404518	-3.47156	0.00051744	0.0384895
ENSRNOG00000008088	3:131351587-131357929	5	Btbd3	protein_coding	BTB domain containing 3 [Source:RGD Acc:1311623]	1978.14	0.624685	0.172359	3.62432	0.000289723	0.0278422	ENSRNOG00000028266	3:72589842-72602548	4	Lrrc55	protein_coding	leucine rich repeat containing 55 [Source:RGD Acc:1561726]	313.763	-0.478673	0.138008	-3.46845	0.00052347	0.0387518
ENSRNOG00000027540	2:211772128-211831636	6	Fam102b	protein_coding	family with sequence similarity 102%2C member B [Source:RGD Acc:1310037]	265.172	0.675375	0.186672	3.61797	0.000296922	0.0283579	ENSRNOG00000001189	20:10668411-10680283	6	Sik1	protein_coding	salt-inducible kinase 1 [Source:RGD Acc:69407]	212.867	-0.545023	0.15778	-3.45431	0.000551698	0.0395755
ENSRNOG00000014060	8:107629028-107681512	6	Mras	protein_coding	muscle RAS oncogene homolog [Source:RGD Acc:3111]	2600.39	0.371905	0.103084	3.60778	0.000308833	0.028999	ENSRNOG00000004500	7:102586313-102591240	5	Myc	protein_coding	MYC proto-oncogene%2C bHLH transcription factor [Source:RGD Acc:3130]	65.0048	-0.528823	0.153163	-3.45267	0.00055506	0.0395755
ENSRNOG00000009613	8:91070073-91160258	7	Sh3bgrl2	protein_coding	SH3 domain binding glutamic acid-rich protein like 2 [Source:MGI Acc:MGI:1915350]	89.3895	0.633905	0.17573	3.60726	0.000309444	0.028999	ENSRNOG00000019474	9:17225122-17245093	7	Rsph9	protein_coding	radial spoke head 9 homolog [Source:RGD Acc:1310693]	268.513	-0.460106	0.134024	-3.433	0.000596941	0.0409271
ENSRNOG00000052296	7:130474279-130534679	2	Shank3	protein_coding	SH3 and multiple ankyrin repeat domains 3 [Source:RGD Acc:69264]	2830.91	0.92276	0.25578	3.60764	0.000308997	0.028999	ENSRNOG00000047491	X:23081125-23090507	2	AABR07037520.1	protein_coding	NA	1726.85	-0.423281	0.123223	-3.43507	0.000592407	0.0409271
ENSRNOG00000013408	9:45901741-46081880	5	Npas2	protein_coding	neuronal PAS domain protein 2 [Source:RGD Acc:1309681]	636.495	0.964434	0.267741	3.60211	0.000315641	0.0292431	ENSRNOG00000057934	6:92864123-92874204	1	Tmx1	protein_coding	thioredoxin-related transmembrane protein 1 [Source:RGD Acc:1308455]	4248.34	-0.469207	0.137228	-3.41918	0.000628108	0.0418883
ENSRNOG00000013228	16:36125904-36161089	3	Scrg1	protein_coding	stimulator of chondrogenesis 1 [Source:RGD Acc:68377]	630.631	0.359507	0.099877	3.5995	0.000318833	0.029363	ENSRNOG00000031638	X:116399611-116400516	3	Rtl4	protein_coding	retrotransposon Gag like 4 [Source:RGD Acc:1588188]	85.6358	-0.749395	0.219406	-3.41557	0.000636494	0.0419057
ENSRNOG00000050997	6:60132024-60151420	1	Ifrd1	protein_coding	interferon-related developmental regulator 1 [Source:RGD Acc:2867]	586.877	0.298169	0.0829718	3.59362	0.000326115	0.0298559	ENSRNOG00000008001	5:128501847-128568188	7	Rab3b	protein_coding	RAB3B%2C member RAS oncogene family [Source:RGD Acc:620922]	786.382	-0.449172	0.131938	-3.4044	0.000663085	0.042598
ENSRNOG00000030840	11:4174881-4397361	5	Cadm2	protein_coding	cell adhesion molecule 2 [Source:RGD Acc:1305678]	982.114	0.536542	0.149799	3.58174	0.000341311	0.0305519	ENSRNOG00000013855	5:145105997-145123861	5	Zmym1	protein_coding	zinc finger MYM-type containing 1 [Source:RGD Acc:1307027]	399.696	-0.282015	0.0828546	-3.40373	0.000664724	0.042598
ENSRNOG00000014215	1:240908483-240933198	2	Klf9	protein_coding	Kruppel-like factor 9 [Source:RGD Acc:70934]	1558.05	0.631506	0.176324	3.58151	0.000341615	0.0305519	ENSRNOG00000018741	9:16942359-16979044	6	Zfp318	protein_coding	zinc finger protein 318 [Source:RGD Acc:1583221]	1202.83	-0.228022	0.0671109	-3.39768	0.000679588	0.0430926
ENSRNOG00000005386	7:42269784-42351054	8	Kitlg	protein_coding	KIT ligand [Source:RGD Acc:3086]	786.358	0.629189	0.17655	3.5638	0.000365523	0.0314188	ENSRNOG00000010146	1:122981755-122983351	6	Ndn	protein_coding	necdin%2C MAGE family member [Source:RGD Acc:1310526]	5978.58	-0.530736	0.156414	-3.39314	0.000690952	0.043457
ENSRNOG00000017912	10:59529785-59560433	7	Atp2a3	protein_coding	ATPase sarcoplasmic/endoplasmic reticulum Ca2+ transporting 3 [Source:RGD Acc:2175]	106.239	1.06224	0.297789	3.56709	0.000360965	0.0314188	ENSRNOG00000019447	9:94239006-94250809	6	Ecel1	protein_coding	endothelin converting enzyme-like 1 [Source:RGD Acc:61806]	1558.31	-0.802858	0.237139	-3.3856	0.000710221	0.0436863
ENSRNOG00000006471	7:119429019-119441487	5	Pvalb	protein_coding	parvalbumin [Source:RGD Acc:3457]	351.75	1.14287	0.32064	3.56435	0.000364753	0.0314188	ENSRNOG00000061073	X:157457515-157474219	1	Zfp275	protein_coding	zinc finger protein 275 [Source:RGD Acc:1564630]	967.753	-0.40978	0.121044	-3.38539	0.00071076	0.0436863
ENSRNOG00000001302	20:14265252-14282873	3	Adora2a	protein_coding	adenosine A2a receptor [Source:RGD Acc:2049]	318.581	2.82128	0.791272	3.5655	0.000363161	0.0314188	ENSRNOG00000059827	10:57669530-57671080	1	LOC691995	protein_coding	hypothetical protein LOC691995 [Source:RGD Acc:1593297]	7597.13	-0.556262	0.164609	-3.37929	0.000726745	0.0444435
ENSRNOG00000018873	1:165724451-165878652	6	Fam168a	protein_coding	family with sequence similarity 168%2C member A [Source:RGD Acc:1308929]	4057.01	0.230492	0.0648265	3.55553	0.000377224	0.031782	ENSRNOG00000009218	3:10181924-10196626	4	Prdm12	protein_coding	PR/SET domain 12 [Source:RGD Acc:1586401]	40.6448	-1.21926	0.361236	-3.37524	0.000737503	0.0447476
ENSRNOG00000020533	1:201499028-201548513	4	Htra1	protein_coding	HtrA serine peptidase 1 [Source:RGD Acc:69235]	2116.89	0.581436	0.163554	3.55501	0.000377966	0.031782	ENSRNOG00000002449	5:33174542-33182715	7	Maged2	protein_coding	MAGE family member D2 [Source:RGD Acc:70899]	1359.15	-0.384148	0.114118	-3.36625	0.000761978	0.0458508
ENSRNOG00000059479	14:87312203-87421659	1	Adcy1	protein_coding	adenylate cyclase 1 [Source:RGD Acc:1309318]	892.502	1.22686	0.345549	3.55045	0.000384572	0.0319897	ENSRNOG00000052224	8:64364741-64428386	1	Celf6	protein_coding	CUGBP%2C Elav-like family member 6 [Source:RGD Acc:1310451]	957.899	-0.656934	0.1956	-3.35855	0.000783531	0.0463431
ENSRNOG00000008951	14:85311089-85314270	6	Rasl10a	protein_coding	RAS-like%2C family 10%2C member A [Source:RGD Acc:1306100]	86.0009	2.14502	0.60393	3.55177	0.000382648	0.0319897	ENSRNOG00000013969	1:16478127-16601769	6	Ahi1	protein_coding	Abelson helper integration site 1 [Source:RGD Acc:1303040]	8883.3	-0.590641	0.175885	-3.35811	0.000784765	0.0463431
ENSRNOG00000008919	8:120323897-120446507	8	Arpp21	protein_coding	cAMP regulated phosphoprotein 21 [Source:RGD Acc:1593239]	3164.29	2.2588	0.636993	3.54603	0.00039108	0.0323571	ENSRNOG00000047712	X:115098675-115175299	1	Dcx	protein_coding	doublecortin [Source:RGD Acc:620670]	1195.76	-0.286426	0.0852484	-3.3599	0.000779703	0.0463431
ENSRNOG00000061176	20:7155748-7208292	1	Nudt3	protein_coding	nudix hydrolase 3 [Source:RGD Acc:1310183]	3414.4	0.244875	0.0690983	3.54386	0.000394314	0.0324512	ENSRNOG00000012727	17:8135251-8279515	6	Trpc7	protein_coding	transient receptor potential cation channel%2C subfamily C%2C member 7 [Source:RGD Acc:628820]	169.44	-0.81249	0.242277	-3.35357	0.000797774	0.0464066
ENSRNOG00000019697	16:7818667-7928518	7	Ankrd28	protein_coding	ankyrin repeat domain 28 [Source:RGD Acc:1559931]	1454.03	0.248153	0.070054	3.54232	0.00039663	0.0324691	ENSRNOG00000051889	14:108143869-108264706	1	Usp34	protein_coding	ubiquitin specific peptidase 34 [Source:RGD Acc:1565181]	5754.31	-0.217735	0.0648905	-3.35542	0.000792441	0.0464066
ENSRNOG00000017090	19:22699808-22726701	7	RGD1308706	protein_coding	similar to RIKEN cDNA 4921524J17 [Source:RGD Acc:1308706]	347.986	0.303628	0.0857941	3.53904	0.000401592	0.0325067	ENSRNOG00000023841	15:5265307-5311233	5	LOC108348081	protein_coding	CD99 antigen-like protein 2 [Source:RGD Acc:11437172]	66.0495	-0.986838	0.295099	-3.34409	0.000825524	0.0469305
ENSRNOG00000050404	3:171294856-171342646	2	Pmepa1	protein_coding	prostate transmembrane protein%2C androgen induced 1 [Source:RGD Acc:1308255]	632.46	0.377041	0.106573	3.53785	0.000403393	0.0325067	ENSRNOG00000002394	13:67611708-67672827	6	Tpr	protein_coding	translocated promoter region%2C nuclear basket protein [Source:RGD Acc:1310664]	3134.58	-0.158845	0.0475125	-3.34323	0.000828078	0.0469305
ENSRNOG00000005333	7:77345646-77372398	6	Azin1	protein_coding	antizyme inhibitor 1 [Source:RGD Acc:61934]	2719.41	0.297442	0.0842481	3.53055	0.000414691	0.0330727	ENSRNOG00000031222	X:144445795-144447447	5	RGD1561327	protein_coding	similar to melanoma antigen family A%2C 10 [Source:RGD Acc:1561327]	1220.21	-0.515975	0.154617	-3.33712	0.000846508	0.0472822
ENSRNOG00000026679	8:49441106-49456279	2	Scn4b	protein_coding	sodium voltage-gated channel beta subunit 4 [Source:RGD Acc:631404]	1023.32	1.90012	0.538062	3.53141	0.000413355	0.0330727	ENSRNOG00000014478	15:54381044-54528480	7	Fndc3a	protein_coding	fibronectin type III domain containing 3a [Source:RGD Acc:1304736]	1682.15	-0.37928	0.113945	-3.32863	0.000872733	0.0480531
ENSRNOG00000015655	2:203423143-203494391	6	Ptgfrn	protein_coding	prostaglandin F2 receptor inhibitor [Source:RGD Acc:3437]	639.489	0.670815	0.190402	3.52315	0.000426455	0.0335083	ENSRNOG00000017893	10:14599197-14613878	8	Baiap3	protein_coding	BAI1-associated protein 3 [Source:RGD Acc:10059729]	5166.01	-0.697786	0.210229	-3.31918	0.000902837	0.0493593
ENSRNOG00000059081	16:59997072-60007556	1	AABR07026032.3	lincRNA	NA	84.4264	2.03211	0.576807	3.52303	0.000426651	0.0335083	ENSRNOG00000026605	6:127336305-127337791	5	Ifi27l2b	protein_coding	interferon%2C alpha-inducible protein 27 like 2B [Source:RGD Acc:1559721]	25.8492	-0.964734	0.29114	-3.31364	0.000920895	0.0495196
ENSRNOG00000051719	6:132116518-132183434	1	AABR07065498.1	protein_coding	NA	308.437	0.387181	0.110167	3.51449	0.000440601	0.0341634
ENSRNOG00000009761	5:61657507-61712051	4	Tmod1	protein_coding	tropomodulin 1 [Source:RGD Acc:3874]	492.871	0.792379	0.2255	3.51388	0.000441616	0.0341634
ENSRNOG00000056457	7:141370491-141377928	1	Gpd1	protein_coding	glycerol-3-phosphate dehydrogenase 1 [Source:RGD Acc:621381]	2644.97	0.732539	0.20941	3.49811	0.000468572	0.0357131
ENSRNOG00000013213	9:83111222-83253458	6	Epha4	protein_coding	Eph receptor A4 [Source:RGD Acc:1560587]	1861.99	0.539962	0.154448	3.49609	0.000472137	0.0358084
ENSRNOG00000025463	8:57248620-57255263	3	LOC100125362	protein_coding	hypothetical protein LOC100125362 [Source:RGD Acc:1642426]	2388.06	0.70339	0.201338	3.49359	0.000476581	0.035969
ENSRNOG00000049912	3:172563105-172566010	2	Atp5f1e	protein_coding	ATP synthase F1 subunit epsilon [Source:RGD Acc:621374]	954.234	0.318207	0.0918579	3.46413	0.000531956	0.0390067
ENSRNOG00000003109	10:103334052-103340922	3	Btbd17	protein_coding	BTB domain containing 17 [Source:RGD Acc:1563331]	226.806	0.37875	0.109303	3.46514	0.000529953	0.0390067
ENSRNOG00000036828	7:145117951-145145376	3	Pde1b	protein_coding	phosphodiesterase 1B [Source:RGD Acc:3278]	1978.93	1.03702	0.299571	3.46168	0.000536819	0.0391777
ENSRNOG00000000033	13:49132667-49169918	5	Tmcc2	protein_coding	transmembrane and coiled-coil domain family 2 [Source:RGD Acc:1311960]	3074.79	0.355246	0.102783	3.45628	0.000547682	0.0395755
ENSRNOG00000029336	1:80920747-80940040	3	Zfp180	protein_coding	zinc finger protein 180 [Source:RGD Acc:631380]	2176.43	0.651123	0.188416	3.45577	0.000548718	0.0395755
ENSRNOG00000001128	12:44141422-44174583	6	Tesc	protein_coding	tescalcin [Source:RGD Acc:1566317]	177.551	1.75231	0.507421	3.45337	0.000553639	0.0395755
ENSRNOG00000011521	8:87256264-87419564	8	Filip1	protein_coding	filamin A interacting protein 1 [Source:RGD Acc:628597]	411.646	1.07966	0.313209	3.4471	0.000566639	0.0402157
ENSRNOG00000014230	3:113251778-113272186	6	Map1a	protein_coding	microtubule-associated protein 1A [Source:RGD Acc:3042]	26212.6	0.183431	0.0533037	3.44125	0.000579036	0.0405378
ENSRNOG00000016246	18:80862372-80865584	5	Tshz1	protein_coding	teashirt zinc finger family member 1 [Source:MGI Acc:MGI:1346031]	590.777	0.643772	0.187067	3.44139	0.000578728	0.0405378
ENSRNOG00000032328	17:12762752-12763952	2	Diras2	protein_coding	DIRAS family GTPase 2 [Source:RGD Acc:1305580]	703.841	0.993115	0.288514	3.44217	0.000577067	0.0405378
ENSRNOG00000017149	4:71703873-71713063	5	Fam131b	protein_coding	family with sequence similarity 131%2C member B [Source:RGD Acc:1560653]	1954.76	0.610301	0.177465	3.43899	0.000583891	0.0406935
ENSRNOG00000037402	9:99813332-99818262	2	Cops9	protein_coding	COP9 signalosome subunit 9 [Source:RGD Acc:1596701]	789.72	0.287774	0.0837994	3.43407	0.000594581	0.0409271
ENSRNOG00000013171	8:115344999-115358046	3	Grm2	protein_coding	glutamate metabotropic receptor 2 [Source:RGD Acc:2743]	308.95	0.917662	0.267337	3.4326	0.000597824	0.0409271
ENSRNOG00000019507	1:225015616-225027710	6	Hnrnpul2	protein_coding	heterogeneous nuclear ribonucleoprotein U-like 2 [Source:RGD Acc:1562784]	3572.45	0.159871	0.0466467	3.42728	0.00060966	0.0413713
ENSRNOG00000060061	10:38836614-38838272	1	Sowaha	protein_coding	sosondowah ankyrin repeat domain family member A [Source:RGD Acc:1564616]	207.292	1.82959	0.533656	3.42841	0.000607127	0.0413713
ENSRNOG00000007104	4:140247313-140580748	7	Itpr1	protein_coding	inositol 1%2C4%2C5-trisphosphate receptor%2C type 1 [Source:RGD Acc:2933]	4549.87	0.959937	0.280382	3.42367	0.000617812	0.0417415
ENSRNOG00000058202	14:78679214-78902063	1	Ppp2r2c	protein_coding	protein phosphatase 2%2C regulatory subunit B%2C gamma [Source:RGD Acc:620920]	2194.44	0.460958	0.134704	3.42201	0.000621598	0.0418146
ENSRNOG00000016346	16:6655120-6675746	8	Prkcd	protein_coding	protein kinase C%2C delta [Source:RGD Acc:67383]	461.491	1.06582	0.311657	3.41984	0.000626586	0.0418883
ENSRNOG00000003984	X:134856726-134866210	5	Apln	protein_coding	apelin [Source:RGD Acc:620672]	545.829	0.550973	0.1613	3.41584	0.000635867	0.0419057
ENSRNOG00000052113	10:82800704-82816731	1	Ppp1r9b	protein_coding	protein phosphatase 1%2C regulatory subunit 9B [Source:RGD Acc:632281]	7141.83	0.732484	0.21444	3.41579	0.000635968	0.0419057
ENSRNOG00000013869	7:120717375-120744602	6	Kcnj4	protein_coding	potassium voltage-gated channel subfamily J member 4 [Source:RGD Acc:621436]	445.796	2.80272	0.821054	3.41357	0.000641187	0.0420358
ENSRNOG00000018998	9:17115343-17120677	6	Yipf3	protein_coding	Yip1 domain family%2C member 3 [Source:RGD Acc:1308185]	1004.7	0.16618	0.0487223	3.41077	0.000647804	0.0422904
ENSRNOG00000039980	X:123404518-123407645	4	Slc25a5	protein_coding	solute carrier family 25 member 5 [Source:RGD Acc:620353]	3266.54	0.209593	0.061589	3.40309	0.000666282	0.042598
ENSRNOG00000049768	10:11392625-11512600	3	Adcy9	protein_coding	adenylate cyclase 9 [Source:RGD Acc:1304747]	575.737	0.689484	0.202539	3.4042	0.000663592	0.042598
ENSRNOG00000016467	18:6374778-6474990	7	Kctd1	protein_coding	potassium channel tetramerization domain containing 1 [Source:RGD Acc:621566]	549.168	0.871651	0.256036	3.40441	0.000663079	0.042598
ENSRNOG00000011332	5:144581427-144616335	6	Clspn	protein_coding	claspin [Source:RGD Acc:1309083]	10.7894	1.98876	0.584887	3.40024	0.00067327	0.0428676
ENSRNOG00000048782	4:122994425-123040609	1	Wnt7a	protein_coding	Wnt family member 7A [Source:RGD Acc:69079]	356.086	0.536638	0.158079	3.39476	0.000686897	0.0433782
ENSRNOG00000010872	6:136142956-136145837	5	Ckb	protein_coding	creatine kinase B [Source:RGD Acc:2357]	14364.6	0.284195	0.0837997	3.39136	0.000695474	0.0435642
ENSRNOG00000038909	9:49479023-49482252	4	Pou3f3	protein_coding	POU class 3 homeobox 3 [Source:RGD Acc:619768]	783.92	0.380271	0.112298	3.38627	0.000708503	0.0436863
ENSRNOG00000006979	5:147294820-147303346	7	Hpca	protein_coding	hippocalcin [Source:RGD Acc:620060]	2601.93	0.994526	0.293516	3.38832	0.000703224	0.0436863
ENSRNOG00000005284	3:111545007-111553604	3	Itpka	protein_coding	inositol-trisphosphate 3-kinase A [Source:RGD Acc:619950]	324.265	2.73557	0.808122	3.38509	0.00071154	0.0436863
ENSRNOG00000047931	X:28593405-28595395	2	Tmsb4x	protein_coding	thymosin beta 4%2C X-linked [Source:RGD Acc:621622]	9727.29	0.209472	0.0620089	3.37809	0.000729919	0.0444618
ENSRNOG00000027514	1:65537640-65541177	6	Ube2m	protein_coding	ubiquitin-conjugating enzyme E2M [Source:RGD Acc:1307614]	2600.39	0.164747	0.0489544	3.36531	0.000764575	0.0458508
ENSRNOG00000014142	9:29634179-29647903	6	Ogfrl1	protein_coding	opioid growth factor receptor-like 1 [Source:RGD Acc:1308498]	630.154	0.405142	0.120365	3.36594	0.000762846	0.0458508
ENSRNOG00000061425	7:141380322-141380495	1	Cox14	protein_coding	cytochrome c oxidase assembly factor COX14 [Source:RGD Acc:1598052]	442.65	0.375686	0.111773	3.36114	0.000776209	0.0463431
ENSRNOG00000020161	7:11432049-11444786	5	Zbtb7a	protein_coding	zinc finger and BTB domain containing 7a [Source:RGD Acc:620946]	1118.8	0.17847	0.0532349	3.3525	0.000800838	0.0464066
ENSRNOG00000056697	2:155718359-156009526	1	Kcnab1	protein_coding	potassium voltage-gated channel subfamily A member regulatory beta subunit 1 [Source:RGD Acc:61827]	1395.39	1.1268	0.33575	3.35608	0.000790568	0.0464066
ENSRNOG00000054371	1:64407114-64433636	1	Prkcg	protein_coding	protein kinase C%2C gamma [Source:RGD Acc:3397]	1971.74	1.31281	0.391559	3.35279	0.000800026	0.0464066
ENSRNOG00000052025	7:11013681-11018160	1	Tle5	protein_coding	TLE family member 5%2C transcriptional modulator [Source:RGD Acc:2731]	4884.62	0.176238	0.0526124	3.34974	0.000808882	0.0466978
ENSRNOG00000015732	15:33544312-33549164	5	Bcl2l2	protein_coding	Bcl2-like 2 [Source:RGD Acc:620717]	3117.21	0.208289	0.0622921	3.34375	0.000826549	0.0469305
ENSRNOG00000031814	2:211078334-211156312	5	Sort1	protein_coding	sortilin 1 [Source:RGD Acc:619999]	8246.6	0.491664	0.14699	3.34488	0.000823191	0.0469305
ENSRNOG00000033261	15:18399515-18415965	6	Fam107a	protein_coding	family with sequence similarity 107%2C member A [Source:RGD Acc:1306327]	3198.86	1.28427	0.384094	3.34363	0.000826897	0.0469305
ENSRNOG00000048898	12:10298555-10391270	3	Wasf3	protein_coding	WAS protein family%2C member 3 [Source:MGI Acc:MGI:2658986]	1668.96	0.187313	0.0560948	3.33922	0.000840135	0.0471441
ENSRNOG00000031997	2:252771017-252850495	6	Ttll7	protein_coding	tubulin tyrosine ligase-like family%2C member 7 [Source:MGI Acc:MGI:1918142]	3509.67	0.32406	0.0970549	3.33894	0.000840988	0.0471441
ENSRNOG00000003998	10:82770905-82785142	6	Sgca	protein_coding	sarcoglycan%2C alpha [Source:RGD Acc:1308062]	63.3544	0.813542	0.243617	3.33943	0.000839518	0.0471441
ENSRNOG00000002305	11:66932614-66961713	5	Slc15a2	protein_coding	solute carrier family 15 member 2 [Source:RGD Acc:61972]	918.092	0.614329	0.184318	3.33298	0.000859202	0.047477
ENSRNOG00000016974	9:100489852-100504076	7	AABR07068351.1	protein_coding	NA	1073.51	0.623126	0.186939	3.33331	0.000858193	0.047477
ENSRNOG00000021256	3:124129558-124145566	6	Adra1d	protein_coding	adrenoceptor alpha 1D [Source:RGD Acc:62064]	37.532	1.56752	0.470037	3.33488	0.000853371	0.047477
ENSRNOG00000015300	10:14248399-14253815	7	Spsb3	protein_coding	splA/ryanodine receptor domain and SOCS box containing 3 [Source:RGD Acc:1310936]	516.215	0.23853	0.0717831	3.32293	0.000890785	0.0488731
ENSRNOG00000012181	16:22537056-22561496	3	Lpl	protein_coding	lipoprotein lipase [Source:RGD Acc:3017]	442.06	1.29171	0.389345	3.31766	0.000907746	0.049453
ENSRNOG00000005577	7:123238333-123259636	6	Desi1	protein_coding	desumoylating isopeptidase 1 [Source:RGD Acc:1305776]	1181.72	0.222365	0.0671114	3.31338	0.000921771	0.0495196
ENSRNOG00000003977	10:16970626-16973418	5	Dusp1	protein_coding	dual specificity phosphatase 1 [Source:RGD Acc:620897]	256.314	0.460685	0.138973	3.31493	0.000916661	0.0495196
ENSRNOG00000019316	9:96210750-96288903	4	Sh3bp4	protein_coding	SH3-domain binding protein 4 [Source:RGD Acc:620219]	573.804	0.593217	0.179027	3.31356	0.000921178	0.0495196
ENSRNOG00000003891	6:114476142-114476723	3	AC118957.1	protein_coding	Putative preoptic regulatory factor 1 [Source:UniProtKB/Swiss-Prot%3BAcc:P18889]	89.3758	1.04109	0.31434	3.31198	0.000926378	0.0495949
ENSRNOG00000061270	10:62656000-62664466	1	Git1	protein_coding	GIT ArfGAP 1 [Source:RGD Acc:69331]	4629.14	0.597903	0.180647	3.3098	0.000933636	0.0498111
GeneID	Chr.Start.End	GeneVersion	GeneName	GeneBiotype	Description	baseMean	log2FoldChange	lfcSE	stat	pvalue	padj (>0.05)	GeneID	Chr.Start.End	GeneVersion	GeneName	GeneBiotype	Description	baseMean	log2FoldChange	lfcSE	stat	pvalue	padj (>0.05)
ENSRNOG00000039350	10:15088935-15090839	2	Gng13	protein_coding	G protein subunit gamma 13 [Source:RGD Acc:1593806]	138.148	0.841521	0.254725	3.30365	0.000954356	0.0507415	ENSRNOG00000005960	8:43315592-43336304	8	RGD1311744	protein_coding	similar to RIKEN cDNA 5830475I06 [Source:RGD Acc:1311744]	2831.95	-0.754692	0.228638	-3.30082	0.00096403	0.050906
ENSRNOG00000026055	4:85911861-85915099	4	Neurod6	protein_coding	neuronal differentiation 6 [Source:RGD Acc:1562793]	87.6877	2.69872	0.817576	3.30087	0.000963843	0.050906	ENSRNOG00000006965	10:38692211-38773021	6	Aff4	protein_coding	AF4/FMR2 family%2C member 4 [Source:RGD Acc:1311694]	6852.3	-0.233255	0.0706867	-3.29984	0.000967386	0.0509095
ENSRNOG00000033942	10:5930298-6119990	5	Grin2a	protein_coding	glutamate ionotropic receptor NMDA type subunit 2A [Source:RGD Acc:2737]	561.49	1.17654	0.357089	3.29482	0.000984839	0.0516429	ENSRNOG00000009049	X:1687811-1704033	7	Usp11	protein_coding	ubiquitin specific peptidase 11 [Source:RGD Acc:1303052]	4270.87	-0.376596	0.11433	-3.29392	0.000987997	0.0516429
ENSRNOG00000028436	10:91710495-91711499	3	Rprml	protein_coding	reprimo-like [Source:RGD Acc:1589060]	119.885	1.9095	0.580046	3.29198	0.000994834	0.0518251	ENSRNOG00000046858	X:106487870-106489387	2	MGC109340	protein_coding	similar to Microsomal signal peptidase 23 kDa subunit (SPase 22 kDa subunit) (SPC22/23) [Source:RGD Acc:1563536]	1579.28	-0.305208	0.0928288	-3.28786	0.00100954	0.0522745
ENSRNOG00000038883	20:7331326-7397448	4	LOC294154	protein_coding	similar to chromosome 6 open reading frame 106 isoform a [Source:RGD Acc:1559829]	3675.38	0.278409	0.0847758	3.28406	0.00102324	0.0525963	ENSRNOG00000060367	8:79159370-79279962	1	Rfx7	protein_coding	regulatory factor X%2C 7 [Source:RGD Acc:1308795]	1269.44	-0.143278	0.0435804	-3.28767	0.00101022	0.0522745
ENSRNOG00000017817	19:54245950-54252225	5	Cox4i1	protein_coding	cytochrome c oxidase subunit 4i1 [Source:RGD Acc:68374]	5540.2	0.146525	0.0446721	3.28002	0.00103801	0.053179	ENSRNOG00000005823	7:29296963-29378080	7	Utp20	protein_coding	UTP20 small subunit processome component [Source:RGD Acc:1560606]	651.848	-0.312311	0.0950507	-3.28573	0.00101718	0.0524592
ENSRNOG00000020478	18:25749098-25965957	7	Camk4	protein_coding	calcium/calmodulin-dependent protein kinase IV [Source:RGD Acc:2264]	450.335	1.52	0.463993	3.27591	0.00105322	0.0536031	ENSRNOG00000045948	17:10568959-10575203	2	Arl10	protein_coding	ADP-ribosylation factor like GTPase 10 [Source:RGD Acc:1303298]	228.488	-0.507371	0.15486	-3.27633	0.00105165	0.0536031
ENSRNOG00000053201	3:125169135-125213607	1	Gpcpd1	protein_coding	glycerophosphocholine phosphodiesterase 1 [Source:RGD Acc:735140]	1690.15	0.281845	0.086187	3.27016	0.00107487	0.0545259	ENSRNOG00000057578	1:88955135-88968501	1	Prodh2	protein_coding	proline dehydrogenase 2 [Source:RGD Acc:1306761]	26.0421	-0.829044	0.254036	-3.26349	0.00110048	0.0554612
ENSRNOG00000014723	19:55441572-55510460	7	Cbfa2t3	protein_coding	CBFA2/RUNX1 translocation partner 3 [Source:RGD Acc:1310547]	168.275	1.16049	0.355242	3.26675	0.00108791	0.0550071	ENSRNOG00000053402	X:152852506-152864975	1	Gabrq	protein_coding	gamma-aminobutyric acid type A receptor theta subunit [Source:RGD Acc:68331]	291.356	-1.01004	0.311006	-3.24765	0.00116362	0.0567934
ENSRNOG00000036798	10:89904560-89918427	4	Dusp3	protein_coding	dual specificity phosphatase 3 [Source:RGD Acc:1560049]	5050.72	0.259314	0.0796794	3.25447	0.00113603	0.0567934	ENSRNOG00000000559	20:31234493-31245955	3	Npffr1	protein_coding	neuropeptide FF receptor 1 [Source:RGD Acc:621570]	47.944	-0.767178	0.235887	-3.25231	0.0011447	0.0567934
ENSRNOG00000005519	4:21317695-21560490	7	Grm3	protein_coding	glutamate metabotropic receptor 3 [Source:RGD Acc:2744]	1449.86	0.414265	0.127508	3.24893	0.0011584	0.0567934	ENSRNOG00000037658	X:106360393-106363300	3	Gprasp2	protein_coding	G protein-coupled receptor associated sorting protein 2 [Source:RGD Acc:1561019]	8258.87	-0.464692	0.143067	-3.24808	0.00116187	0.0567934
ENSRNOG00000043387	16:26906716-27014813	3	Cpe	protein_coding	carboxypeptidase E [Source:RGD Acc:2394]	28634.1	0.415421	0.127844	3.24944	0.00115634	0.0567934	ENSRNOG00000007032	7:138704126-138707221	3	Amigo2	protein_coding	adhesion molecule with Ig like domain 2 [Source:RGD Acc:727911]	897.848	-0.855311	0.263616	-3.24454	0.00117641	0.0572373
ENSRNOG00000057683	17:19538143-19538366	1	AABR07027212.1	pseudogene	NA	96.8857	0.500559	0.154011	3.25015	0.00115346	0.0567934	ENSRNOG00000055042	16:10527697-10529061	1	Gprin2	protein_coding	G protein regulated inducer of neurite outgrowth 2 [Source:RGD Acc:1308922]	73.3187	-0.638014	0.197153	-3.23614	0.00121159	0.058398
ENSRNOG00000000231	7:119647375-119658148	6	Kctd17	protein_coding	potassium channel tetramerization domain containing 17 [Source:RGD Acc:1311154]	907.678	0.526827	0.16194	3.25322	0.00114104	0.0567934	ENSRNOG00000009227	3:72540538-72544182	4	Aplnr	protein_coding	apelin receptor [Source:RGD Acc:621645]	248.809	-0.956891	0.296548	-3.22677	0.00125197	0.0596015
ENSRNOG00000050450	1:265549593-265573409	3	LOC100911951	protein_coding	Kv channel-interacting protein 2-like [Source:RGD Acc:6489795]	42.9332	1.17372	0.360777	3.25332	0.00114063	0.0567934	ENSRNOG00000012216	17:8400146-8429338	7	Tgfbi	protein_coding	transforming growth factor%2C beta induced [Source:RGD Acc:620017]	217.866	-0.495414	0.153851	-3.22008	0.00128154	0.0601062
ENSRNOG00000027645	6:108393628-108415093	4	Syndig1l	protein_coding	synapse differentiation inducing 1-like [Source:RGD Acc:1589004]	343.07	1.48978	0.458608	3.24847	0.00116025	0.0567934	ENSRNOG00000016412	8:49676540-49703419	5	Fxyd6	protein_coding	FXYD domain-containing ion transport regulator 6 [Source:RGD Acc:69315]	2538.71	-0.459858	0.142686	-3.22286	0.00126917	0.0601062
ENSRNOG00000008480	10:55927223-55933653	6	Kcnab3	protein_coding	potassium voltage-gated channel subfamily A regulatory beta subunit 3 [Source:RGD Acc:61830]	242.805	0.632496	0.195307	3.23848	0.00120168	0.0582834	ENSRNOG00000015156	1:218652917-218657925	5	Gal	protein_coding	galanin and GMAP prepropeptide [Source:RGD Acc:61954]	372.099	-1.26117	0.392075	-3.21665	0.00129696	0.0604412
ENSRNOG00000000638	20:22060224-22086108	7	Zfp365	protein_coding	zinc finger protein 365 [Source:RGD Acc:1565986]	2604.35	0.979164	0.302466	3.23727	0.00120679	0.0583482	ENSRNOG00000022623	7:124472758-124491004	4	Ttll12	protein_coding	tubulin tyrosine ligase like 12 [Source:RGD Acc:1305319]	366.66	-0.314911	0.0979863	-3.21382	0.00130981	0.0606141
ENSRNOG00000004730	3:107559997-107760589	7	Meis2	protein_coding	Meis homeobox 2 [Source:RGD Acc:1305198]	1061.5	1.32749	0.410684	3.23238	0.00122764	0.0589876	ENSRNOG00000023753	1:53715693-53802658	7	Afdn	protein_coding	afadin%2C adherens junction formation factor [Source:RGD Acc:708561]	2216.6	-0.204895	0.063743	-3.2144	0.00130718	0.0606141
ENSRNOG00000020277	10:89089646-89103614	6	Cntnap1	protein_coding	contactin associated protein 1 [Source:RGD Acc:70902]	4781.99	0.174626	0.0540614	3.23014	0.00123728	0.059084	ENSRNOG00000002609	17:90710555-90756048	7	Ero1b	protein_coding	endoplasmic reticulum oxidoreductase 1 beta [Source:RGD Acc:1563548]	916.293	-0.308841	0.0962022	-3.21034	0.00132579	0.0610495
ENSRNOG00000059110	9:99556540-99566978	1	AABR07068341.1	lincRNA	NA	313.795	0.624603	0.193363	3.23021	0.00123701	0.059084	ENSRNOG00000021718	5:8761293-8864578	5	Cspp1	protein_coding	centrosome and spindle pole associated protein 1 [Source:RGD Acc:1307055]	797.826	-0.319061	0.0994468	-3.20836	0.00133497	0.0612896
ENSRNOG00000030478	MT:68-1025	3	AY172581.9	Mt_rRNA	NA	56301	0.516277	0.160326	3.22017	0.00128113	0.0601062	ENSRNOG00000003927	13:47126741-47154292	7	Cd55	protein_coding	CD55 molecule (Cromer blood group) [Source:RGD Acc:620651]	255.57	-0.474725	0.14801	-3.20739	0.00133947	0.0613145
ENSRNOG00000026087	13:52791606-52834134	7	Igfn1	protein_coding	immunoglobulin-like and fibronectin type III domain containing 1 [Source:RGD Acc:1565384]	10.0233	1.71229	0.531772	3.21998	0.001282	0.0601062	ENSRNOG00000025108	2:198797159-198817146	6	Ankrd35	protein_coding	ankyrin repeat domain 35 [Source:RGD Acc:1305527]	224.633	-0.352897	0.110078	-3.20589	0.00134647	0.061453
ENSRNOG00000062261	15:51761603-51762080	1	AC111804.2	lincRNA	NA	67.7552	1.97411	0.612637	3.22232	0.00127159	0.0601062	ENSRNOG00000025235	12:11814071-11840100	6	Tmem130	protein_coding	transmembrane protein 130 [Source:RGD Acc:1563248]	19436.1	-0.447701	0.13988	-3.20061	0.00137138	0.0622627
ENSRNOG00000059579	19:22590881-22632071	1	Gpt2	protein_coding	glutamic--pyruvic transaminase 2 [Source:RGD Acc:1305462]	522.402	0.409038	0.127071	3.21899	0.00128644	0.0601323	ENSRNOG00000018097	5:157820908-157846226	6	Emc1	protein_coding	ER membrane protein complex subunit 1 [Source:RGD Acc:1310427]	1847.19	-0.201384	0.0629243	-3.20042	0.00137226	0.0622627
ENSRNOG00000000105	17:10756285-10818835	6	Cplx2	protein_coding	complexin 2 [Source:RGD Acc:70945]	5355.88	0.881358	0.274289	3.21325	0.00131242	0.0606141	ENSRNOG00000047656	10:108395860-108413059	2	Gaa	protein_coding	glucosidase%2C alpha%2C acid [Source:RGD Acc:735227]	10334.5	-0.599284	0.18798	-3.18802	0.0014325	0.0640108
ENSRNOG00000007033	14:79538911-79912333	7	Sorcs2	protein_coding	sortilin-related VPS10 domain containing receptor 2 [Source:RGD Acc:1310621]	1284.33	0.30762	0.0961704	3.1987	0.00138051	0.0622771	ENSRNOG00000000787	20:3242470-3249189	7	AABR07044364.1	protein_coding	RT1 class I histocompatibility antigen%2C AA alpha chain-like [Source:NCBI gene%3BAcc:100909797]	7.91061	-2.08665	0.65629	-3.17946	0.0014755	0.0651523
ENSRNOG00000043201	13:98451637-98480419	2	Coq8a	protein_coding	coenzyme Q8A [Source:RGD Acc:1308245]	371.992	0.39919	0.124799	3.19867	0.00138063	0.0622771	ENSRNOG00000062231	X:20484517-21015836	1	AABR07037451.2	protein_coding	family with sequence similarity 120C [Source:NCBI gene%3BAcc:317423]	2882.17	-0.252055	0.0793878	-3.17499	0.00149843	0.0656166
ENSRNOG00000006248	10:74436208-74568493	7	Trim37	protein_coding	tripartite motif-containing 37 [Source:RGD Acc:1308349]	2896.8	0.198459	0.0621809	3.19164	0.00141469	0.0635816	ENSRNOG00000010516	15:3644769-3650819	5	Plau	protein_coding	plasminogen activator%2C urokinase [Source:RGD Acc:3343]	12.5082	-1.25023	0.394192	-3.17163	0.00151584	0.066022
ENSRNOG00000016322	5:156876706-156878486	2	Camk2n1	protein_coding	calcium/calmodulin-dependent protein kinase II inhibitor 1 [Source:RGD Acc:708430]	3227.79	1.15835	0.363003	3.19101	0.00141776	0.0635816	ENSRNOG00000011719	6:111126261-111132320	7	Ngb	protein_coding	neuroglobin [Source:RGD Acc:621461]	361.946	-0.452177	0.14281	-3.16629	0.00154399	0.0666611
ENSRNOG00000004823	6:60566196-60782556	8	Dock4	protein_coding	dedicator of cytokinesis 4 [Source:RGD Acc:1561724]	1400.84	0.384761	0.120713	3.18739	0.00143561	0.0640108	ENSRNOG00000020636	1:87199313-87221892	7	Spint2	protein_coding	serine peptidase inhibitor%2C Kunitz type%2C 2 [Source:RGD Acc:735123]	797.503	-0.441328	0.139639	-3.16049	0.00157501	0.0666627
ENSRNOG00000025745	18:24734330-24735349	2	Gpr17	protein_coding	G protein-coupled receptor 17 [Source:RGD Acc:1589785]	394.701	0.357402	0.112201	3.18537	0.00144568	0.0642745	ENSRNOG00000045779	X:71958765-71960567	2	AABR07039210.2	processed_pseudogene	NA	1488.85	-0.400036	0.12651	-3.1621	0.00156638	0.0666627
ENSRNOG00000004959	14:104340434-104375649	7	Actr2	protein_coding	actin related protein 2 [Source:RGD Acc:1310826]	4244.31	0.424383	0.133371	3.18197	0.00146275	0.0648473	ENSRNOG00000007302	3:117569697-117766120	7	Fbn1	protein_coding	fibrillin 1 [Source:RGD Acc:620908]	361.307	-0.396766	0.125487	-3.16181	0.0015679	0.0666627
ENSRNOG00000009934	4:145471454-145487426	4	Emc3	protein_coding	ER membrane protein complex subunit 3 [Source:RGD Acc:1311566]	1395.96	0.162546	0.0511378	3.17859	0.00147993	0.0651523	ENSRNOG00000026171	8:64121392-64154396	4	Bbs4	protein_coding	Bardet-Biedl syndrome 4 [Source:RGD Acc:1309134]	907.127	-0.231188	0.0731213	-3.16171	0.00156848	0.0666627
ENSRNOG00000019105	8:70522092-70573424	7	Dpp8	protein_coding	dipeptidylpeptidase 8 [Source:RGD Acc:1310901]	2806.88	0.190637	0.059984	3.17813	0.00148226	0.0651523	ENSRNOG00000057499	9:110055894-110056257	1	AABR07068587.1	pseudogene	NA	101.862	-0.722422	0.228977	-3.155	0.00160498	0.0669459
ENSRNOG00000021139	1:222168730-222178725	5	Esrra	protein_coding	estrogen related receptor%2C alpha [Source:RGD Acc:1583866]	641.242	0.232906	0.0733693	3.17443	0.00150131	0.0656166	ENSRNOG00000060464	X:156363405-156379189	1	Plxna3	protein_coding	plexin A3 [Source:RGD Acc:1584973]	1344.43	-0.217816	0.0690999	-3.15219	0.00162052	0.0673996
ENSRNOG00000003220	13:99091763-99101208	7	H3f3b	protein_coding	H3 histone family member 3B [Source:RGD Acc:621095]	1960.48	0.231491	0.0730213	3.17019	0.00152339	0.066022	ENSRNOG00000019240	2:210861625-210874304	7	Ampd2	protein_coding	adenosine monophosphate deaminase 2 [Source:RGD Acc:2110]	1881.96	-0.28865	0.0917218	-3.14701	0.00164947	0.0682368
ENSRNOG00000016750	1:256382791-256386729	5	Cyp26a1	protein_coding	cytochrome P450%2C family 26%2C subfamily a%2C polypeptide 1 [Source:RGD Acc:620161]	14.364	3.78196	1.19288	3.17043	0.00152211	0.066022	ENSRNOG00000012634	5:60591023-60658564	7	Fbxo10	protein_coding	F-box protein 10 [Source:RGD Acc:1305465]	1512.34	-0.339876	0.108145	-3.14277	0.00167357	0.0686828
ENSRNOG00000006632	X:37469937-37575624	7	Rps6ka3	protein_coding	ribosomal protein S6 kinase A3 [Source:RGD Acc:1563860]	1187.14	0.573354	0.181111	3.16577	0.00154675	0.0666611	ENSRNOG00000028703	18:16522982-16543992	5	Slc39a6	protein_coding	solute carrier family 39 member 6 [Source:RGD Acc:1304664]	1569.44	-0.374641	0.119246	-3.14175	0.00167942	0.0687408
ENSRNOG00000005299	7:70513343-70556827	5	Kif5a	protein_coding	kinesin family member 5A [Source:RGD Acc:1303035]	24938.7	0.288839	0.0914089	3.15985	0.00157848	0.0666627	ENSRNOG00000012682	3:22999616-23020441	6	Nr5a1	protein_coding	nuclear receptor subfamily 5%2C group A%2C member 1 [Source:RGD Acc:68350]	59.5379	-1.51049	0.48184	-3.13484	0.0017195	0.0691014
ENSRNOG00000061153	3:175473078-175479395	1	Hrh3	protein_coding	histamine receptor H3 [Source:RGD Acc:620630]	1012.63	0.622583	0.19711	3.15855	0.00158556	0.0666627	ENSRNOG00000061782	X:22408118-22413741	1	Tspyl2	protein_coding	TSPY-like 2 [Source:RGD Acc:1563283]	4311.52	-0.383114	0.122158	-3.13622	0.00171142	0.0691014
ENSRNOG00000030771	6:57516713-58277279	5	Dgkb	protein_coding	diacylglycerol kinase%2C beta [Source:RGD Acc:2488]	3443.86	0.920656	0.291191	3.1617	0.00156854	0.0666627	ENSRNOG00000017102	19:41427504-41433346	5	Cmtr2	protein_coding	cap methyltransferase 2 [Source:RGD Acc:1309394]	157.065	-0.369927	0.11788	-3.13817	0.00170008	0.0691014
ENSRNOG00000028404	10:86303727-86312762	5	Ppp1r1b	protein_coding	protein phosphatase 1%2C regulatory (inhibitor) subunit 1B [Source:RGD Acc:621859]	2246.8	1.77908	0.563192	3.15892	0.00158353	0.0666627	ENSRNOG00000018183	5:157848206-157956132	7	Ubr4	protein_coding	ubiquitin protein ligase E3 component n-recognin 4 [Source:RGD Acc:1563121]	7072.73	-0.189454	0.0604248	-3.13536	0.00171641	0.0691014
ENSRNOG00000028417	10:86280892-86282693	3	Neurod2	pseudogene	neuronal differentiation 2 [Source:RGD Acc:3166]	72.7503	3.22094	1.01864	3.162	0.00156688	0.0666627	ENSRNOG00000029205	10:36307670-36323055	2	Zfp354c	protein_coding	zinc finger protein 354C [Source:RGD Acc:69405]	1065.88	-0.217841	0.0697961	-3.1211	0.00180177	0.0715367
ENSRNOG00000016239	18:80939875-80949226	6	Zadh2	protein_coding	zinc binding alcohol dehydrogenase%2C domain containing 2 [Source:RGD Acc:1309999]	291.625	0.269364	0.085376	3.15503	0.00160479	0.0669459	ENSRNOG00000021547	X:66314418-66320145	5	Pgr15l	protein_coding	G protein-coupled receptor 15-like [Source:RGD Acc:1562685]	118.993	-1.07328	0.344492	-3.11555	0.001836	0.0724658
ENSRNOG00000001173	12:47179664-47209784	8	Cabp1	protein_coding	calcium binding protein 1 [Source:RGD Acc:620385]	557.312	0.863303	0.273635	3.15495	0.00160528	0.0669459	ENSRNOG00000018000	19:37734599-37796089	6	Ranbp10	protein_coding	RAN binding protein 10 [Source:RGD Acc:1311587]	1148.2	-0.143889	0.0462827	-3.10891	0.00187777	0.0739021
ENSRNOG00000014104	18:70427007-70729030	7	Myo5b	protein_coding	myosin Vb [Source:RGD Acc:621347]	945.918	1.04925	0.333258	3.14846	0.00164134	0.0680827	ENSRNOG00000020952	2:195909626-195935878	8	Cgn	protein_coding	cingulin [Source:RGD Acc:1311992]	221.03	-0.73712	0.23729	-3.10641	0.00189375	0.0739903
ENSRNOG00000056150	14:86736878-86739335	1	Purb	protein_coding	purine rich element binding protein B [Source:RGD Acc:1559465]	1817.01	0.291464	0.0927226	3.1434	0.00166999	0.0686828	ENSRNOG00000039323	X:16442899-16537888	4	Dgkk	protein_coding	diacylglycerol kinase kappa [Source:RGD Acc:1561510]	181.137	-0.983893	0.318086	-3.09317	0.00198031	0.0758994
ENSRNOG00000047756	1:128209971-128341263	3	Mef2a	protein_coding	myocyte enhancer factor 2a [Source:RGD Acc:1359360]	1199.51	0.499292	0.158806	3.14403	0.00166638	0.0686828	ENSRNOG00000031397	14:77829400-78097919	5	Stk32b	protein_coding	serine/threonine kinase 32B [Source:RGD Acc:1306173]	166.961	-0.546322	0.176883	-3.0886	0.00201101	0.0763404
ENSRNOG00000027049	12:11191812-11198369	6	Atp5mf	protein_coding	ATP synthase membrane subunit f [Source:RGD Acc:1596067]	1871.44	0.160182	0.0510212	3.13953	0.00169222	0.0690818	ENSRNOG00000007738	3:148150698-148189623	7	Hm13	protein_coding	histocompatibility minor 13 [Source:RGD Acc:1308946]	1575.41	-0.190196	0.0617132	-3.08193	0.00205663	0.0768942
ENSRNOG00000039417	16:19881122-19885500	3	Dda1	protein_coding	DET1 and DDB1 associated 1 [Source:RGD Acc:1584153]	875.459	0.214633	0.068441	3.13603	0.00171252	0.0691014	ENSRNOG00000046053	X:17171605-17215100	2	Nudt11	protein_coding	nudix hydrolase 11 [Source:RGD Acc:1594183]	882.967	-0.316861	0.102955	-3.07768	0.00208622	0.0772078
ENSRNOG00000060019	7:142860537-142870300	1	LOC103692984	antisense	uncharacterized LOC103692984 [Source:RGD Acc:9397727]	21.5927	1.64574	0.524908	3.13529	0.00171687	0.0691014	ENSRNOG00000023312	9:45466688-45505767	4	Lonrf2	protein_coding	LON peptidase N-terminal domain and ring finger 2 [Source:RGD Acc:1562137]	11663.5	-0.309081	0.100432	-3.07753	0.00208726	0.0772078
ENSRNOG00000020315	2:211359623-211370284	5	Taf13	protein_coding	TATA-box binding protein associated factor 13 [Source:RGD Acc:1305398]	829.766	0.257459	0.0822118	3.13166	0.00173821	0.0694926	ENSRNOG00000012098	4:85662892-85711696	6	Adcyap1r1	protein_coding	ADCYAP receptor type I [Source:RGD Acc:2038]	6845.92	-0.198073	0.0643789	-3.07667	0.00209329	0.0772078
ENSRNOG00000029441	16:26739389-26852179	5	Klhl2	protein_coding	kelch-like family member 2 [Source:RGD Acc:1306388]	2277.16	0.840545	0.26836	3.13216	0.00173525	0.0694926	ENSRNOG00000009716	10:86724427-86745927	4	Casc3	protein_coding	cancer susceptibility 3 [Source:RGD Acc:628766]	1770.84	-0.191355	0.0622564	-3.07366	0.0021145	0.077709
ENSRNOG00000016781	8:71719563-71725562	7	Ppib	protein_coding	peptidylprolyl isomerase B [Source:RGD Acc:620312]	1337.69	0.139742	0.0446703	3.1283	0.00175819	0.0701103	ENSRNOG00000019957	2:206931204-206997519	5	Lrig2	protein_coding	leucine-rich repeats and immunoglobulin-like domains 2 [Source:RGD Acc:1309554]	891.371	-0.258343	0.0841084	-3.07155	0.00212948	0.0778694
ENSRNOG00000007118	4:112773938-112823659	5	Eva1a	protein_coding	eva-1 homolog A%2C regulator of programmed cell death [Source:RGD Acc:1559797]	142.193	0.504469	0.161644	3.12086	0.00180321	0.0715367	ENSRNOG00000033065	10:39001498-39054142	5	Rad50	protein_coding	RAD50 double strand break repair protein [Source:RGD Acc:621542]	866.775	-0.184468	0.0600561	-3.0716	0.00212918	0.0778694
ENSRNOG00000017828	15:51756736-51760722	7	Egr3	protein_coding	early growth response 3 [Source:RGD Acc:2545]	236.452	2.28966	0.734784	3.1161	0.00183262	0.0724658	ENSRNOG00000018337	1:212537848-212549477	6	Caly	protein_coding	calcyon neuron-specific vesicular protein [Source:RGD Acc:621719]	3875.49	-0.360005	0.117281	-3.0696	0.00214349	0.0780332
ENSRNOG00000009482	1:280633938-280640946	3	Emx2	protein_coding	empty spiracles homeobox 2 [Source:RGD Acc:1564797]	77.2382	0.876878	0.282112	3.10826	0.00188194	0.0739021	ENSRNOG00000007552	X:136460215-136495646	7	Arhgap36	protein_coding	Rho GTPase activating protein 36 [Source:RGD Acc:1565967]	953.092	-0.917484	0.299107	-3.06741	0.00215926	0.0782391
ENSRNOG00000016571	2:204886202-204940453	6	Ngf	protein_coding	nerve growth factor [Source:RGD Acc:1598328]	13.4398	2.23357	0.718833	3.10722	0.00188857	0.0739745	ENSRNOG00000039152	19:30973329-31031817	3	Frem3	protein_coding	FRAS1 related extracellular matrix 3 [Source:RGD Acc:1562701]	155.094	-0.776497	0.253304	-3.06547	0.00217326	0.0785155
ENSRNOG00000058586	3:111597102-111616142	1	Tyro3	protein_coding	TYRO3 protein tyrosine kinase [Source:RGD Acc:3923]	2150.79	0.800979	0.257949	3.10519	0.00190157	0.0741084	ENSRNOG00000011120	X:110670119-110782284	6	Radx	protein_coding	RPA1 related single stranded DNA binding protein%2C X-linked [Source:RGD Acc:1589413]	17.701	-1.43601	0.469456	-3.05889	0.00222161	0.0790178
ENSRNOG00000002129	14:5418741-5428757	7	Lrrc8b	protein_coding	leucine rich repeat containing 8 VRAC subunit B [Source:RGD Acc:1563429]	492.907	0.796072	0.25647	3.10395	0.00190953	0.0742317	ENSRNOG00000051383	5:48456757-48485912	1	Srsf12	protein_coding	serine and arginine rich splicing factor 12 [Source:RGD Acc:1561162]	555.101	-0.350649	0.114724	-3.05645	0.00223971	0.079479
ENSRNOG00000012502	9:60399261-60430081	4	Stk17b	protein_coding	serine/threonine kinase 17b [Source:RGD Acc:620457]	201.757	0.454658	0.146608	3.10118	0.00192754	0.0747441	ENSRNOG00000006526	4:14318274-14490446	7	Sema3c	protein_coding	semaphorin 3C [Source:RGD Acc:1309343]	981.772	-0.508157	0.166447	-3.05297	0.00226588	0.0802234
ENSRNOG00000010165	6:135890931-135903647	5	Tnfaip2	protein_coding	TNF alpha induced protein 2 [Source:RGD Acc:1594556]	63.3593	1.22003	0.393747	3.0985	0.001945	0.0750452	ENSRNOG00000023935	3:147843077-147851768	6	Nrsn2	protein_coding	neurensin 2 [Source:RGD Acc:1586322]	3036.11	-0.398842	0.130943	-3.04593	0.00231961	0.081197
ENSRNOG00000049580	20:45813169-45815940	1	Gpr6	protein_coding	G protein-coupled receptor 6 [Source:RGD Acc:70939]	101.463	1.73853	0.56102	3.09888	0.00194257	0.0750452	ENSRNOG00000027233	X:115627653-115908693	6	Trpc5	protein_coding	transient receptor potential cation channel%2C subfamily C%2C member 5 [Source:RGD Acc:619787]	433.02	-0.357158	0.117547	-3.03843	0.00237814	0.0813972
ENSRNOG00000014761	19:14653198-14663914	3	Rasd2	protein_coding	RASD family%2C member 2 [Source:RGD Acc:628594]	1815.11	1.02834	0.332166	3.09585	0.00196249	0.0755315	ENSRNOG00000013521	2:21931493-21962453	5	Dhfr	protein_coding	dihydrofolate reductase [Source:RGD Acc:2500]	207.085	-0.338649	0.111344	-3.04146	0.00235433	0.0813972
ENSRNOG00000024309	1:89075975-89084859	4	Cox6b1	protein_coding	cytochrome c oxidase subunit 6B1 [Source:RGD Acc:1584097]	1705.94	0.186656	0.060349	3.09294	0.00198186	0.0758994	ENSRNOG00000013889	8:97075160-97083120	6	Tmed3	protein_coding	transmembrane p24 trafficking protein 3 [Source:RGD Acc:1303327]	459.094	-0.323322	0.106354	-3.04007	0.00236524	0.0813972
ENSRNOG00000048050	12:38894847-38916237	3	Tmem120b	protein_coding	transmembrane protein 120B [Source:RGD Acc:1584031]	93.903	0.422688	0.13676	3.09073	0.00199665	0.076277	ENSRNOG00000006470	13:112075690-112099336	6	Camk1g	protein_coding	calcium/calmodulin-dependent protein kinase IG [Source:RGD Acc:621800]	739.002	-0.295499	0.0971334	-3.0422	0.00234856	0.0813972
ENSRNOG00000006069	4:98648545-98709694	5	Eif2ak3	protein_coding	eukaryotic translation initiation factor 2 alpha kinase 3 [Source:RGD Acc:70884]	570.657	0.235631	0.076298	3.08829	0.00201311	0.0763404	ENSRNOG00000018809	3:13916203-13933658	7	Psmd5	protein_coding	proteasome 26S subunit%2C non-ATPase 5 [Source:RGD Acc:1308434]	782.318	-0.249568	0.0820652	-3.04109	0.0023572	0.0813972
ENSRNOG00000010065	15:60803098-60959769	8	Dgkh	protein_coding	diacylglycerol kinase%2C eta [Source:RGD Acc:1561955]	185.882	1.18021	0.382039	3.08923	0.00200674	0.0763404	ENSRNOG00000011700	9:114846095-115555261	7	Ptprm	protein_coding	protein tyrosine phosphatase%2C receptor type%2C M [Source:RGD Acc:620776]	1716.93	-0.215407	0.0708944	-3.03842	0.00237823	0.0813972
ENSRNOG00000004172	10:82839153-82852660	6	Pdk2	protein_coding	pyruvate dehydrogenase kinase 2 [Source:RGD Acc:69428]	1223.46	0.216363	0.0701248	3.08539	0.00203284	0.0765259	ENSRNOG00000048431	15:34520142-34539930	2	Nynrin	protein_coding	NYN domain and retroviral integrase containing [Source:RGD Acc:6486974]	615.536	-0.569675	0.187753	-3.03417	0.00241197	0.0814228
ENSRNOG00000011980	2:264910594-265300868	8	Lrrc7	protein_coding	leucine rich repeat containing 7 [Source:RGD Acc:708527]	693.803	0.952485	0.308607	3.0864	0.00202595	0.0765259	ENSRNOG00000038979	9:45605552-45616912	2	NMS	protein_coding	neuromedin S [Source:RGD Acc:1359122]	9.32197	-2.74287	0.909546	-3.01564	0.00256436	0.0847774
ENSRNOG00000017690	19:56617399-56633633	7	Ccsap	protein_coding	centriole%2C cilia and spindle-associated protein [Source:RGD Acc:1563235]	233.89	0.998211	0.323499	3.08567	0.00203097	0.0765259	ENSRNOG00000012995	X:65796429-65804591	7	Gpr165	protein_coding	G protein-coupled receptor 165 [Source:RGD Acc:1564566]	3240.31	-0.912572	0.302759	-3.01418	0.00257673	0.0848239
ENSRNOG00000010960	2:80131563-80256954	5	Ankh	protein_coding	ANKH inorganic pyrophosphate transport regulator [Source:RGD Acc:619925]	1823	0.251064	0.081408	3.08402	0.00204225	0.0766935	ENSRNOG00000013837	3:113160000-113231790	8	Tp53bp1	protein_coding	tumor protein p53 binding protein 1 [Source:RGD Acc:1308039]	4556.47	-0.266015	0.088253	-3.01423	0.00257631	0.0848239
ENSRNOG00000037134	3:117897738-117990289	1	Shc4	protein_coding	SHC adaptor protein 4 [Source:RGD Acc:1583644]	70.993	0.489159	0.158725	3.0818	0.00205754	0.0768942	ENSRNOG00000025290	X:37643169-37705263	6	AABR07038029.1	protein_coding	NA	56.1459	-1.26545	0.420443	-3.0098	0.00261424	0.0855589
ENSRNOG00000030238	5:147323240-147330266	5	Fndc5	protein_coding	fibronectin type III domain containing 5 [Source:RGD Acc:708525]	1628	0.307985	0.100013	3.07946	0.00207376	0.077128	ENSRNOG00000049020	X:107323215-107323814	2	Tceal6	protein_coding	transcription elongation factor A (SII)-like 6 [Source:RGD Acc:1598096]	813.147	-0.330009	0.109673	-3.00901	0.00262098	0.0855589
ENSRNOG00000025584	7:70364813-70377422	6	Agap2	protein_coding	ArfGAP with GTPase domain%2C ankyrin repeat and PH domain 2 [Source:RGD Acc:628844]	6777.25	1.0864	0.352763	3.07967	0.00207228	0.077128	ENSRNOG00000006639	3:52583951-52664209	6	Scn9a	protein_coding	sodium voltage-gated channel alpha subunit 9 [Source:RGD Acc:69368]	1250.42	-1.01167	0.336646	-3.00513	0.00265467	0.0858131
ENSRNOG00000054809	16:60008769-60018283	1	AABR07026032.1	lincRNA	NA	50.6053	1.87331	0.60895	3.0763	0.00209587	0.0772078	ENSRNOG00000004130	14:60471962-60503803	4	Anapc4	protein_coding	anaphase promoting complex subunit 4 [Source:RGD Acc:1306572]	1402.86	-0.185177	0.0616013	-3.00605	0.00264663	0.0858131
ENSRNOG00000003742	X:35599258-35771711	8	Cdkl5	protein_coding	cyclin-dependent kinase-like 5 [Source:RGD Acc:2324133]	524.59	0.893353	0.290907	3.07093	0.00213396	0.0778694	ENSRNOG00000019977	5:137036935-137112927	7	Ptprf	protein_coding	protein tyrosine phosphatase%2C receptor type%2C F [Source:RGD Acc:3453]	3092.56	-0.160311	0.0533308	-3.00599	0.00264722	0.0858131
ENSRNOG00000006972	5:64789456-64800810	6	Zfp189	protein_coding	zinc finger protein 189 [Source:RGD Acc:1306510]	353.771	0.339945	0.110809	3.06786	0.00215596	0.0782391	ENSRNOG00000026770	3:148704900-148706972	4	Tspy26	protein_coding	testis specific protein%2C Y-linked 26 [Source:RGD Acc:1310192]	437.612	-0.302509	0.100955	-2.99646	0.00273131	0.0873117
ENSRNOG00000002256	14:17143040-17225389	6	Art3	protein_coding	ADP-ribosyltransferase 3 [Source:RGD Acc:628833]	68.5836	0.817439	0.266705	3.06495	0.00217704	0.0785155	ENSRNOG00000038980	3:35679750-35707410	4	Lypd6	protein_coding	LY6/PLAUR domain containing 6 [Source:RGD Acc:1587119]	577.106	-0.373233	0.124879	-2.98876	0.00280108	0.0884455
ENSRNOG00000007864	14:110739226-110883803	7	Vrk2	protein_coding	VRK serine/threonine kinase 2 [Source:RGD Acc:1311585]	56.335	0.650041	0.212188	3.06351	0.00218756	0.0785287	ENSRNOG00000007420	4:146455332-146457074	4	Hrh1	protein_coding	histamine receptor H 1 [Source:RGD Acc:2830]	138.088	-0.386955	0.129663	-2.98432	0.00284206	0.0894639
ENSRNOG00000022248	10:15183803-15186978	2	Fbxl16	protein_coding	F-box and leucine-rich repeat protein 16 [Source:RGD Acc:1309127]	2646.1	0.971708	0.317175	3.06363	0.00218667	0.0785287	ENSRNOG00000001115	12:13914114-13924531	5	Slc29a4	protein_coding	solute carrier family 29 member 4 [Source:RGD Acc:1310545]	421.532	-0.287658	0.0963996	-2.98402	0.0028449	0.0894639
ENSRNOG00000055661	6:127839463-127842383	1	AABR07065420.1	pseudogene	similar to importin 11 [Source:NCBI gene%3BAcc:314407]	248.697	0.324425	0.105927	3.06273	0.00219325	0.0785508	ENSRNOG00000017600	8:61659445-61739434	6	Ptpn9	protein_coding	protein tyrosine phosphatase%2C non-receptor type 9 [Source:RGD Acc:628726]	1056.61	-0.148754	0.0498712	-2.98277	0.0028565	0.0896466
ENSRNOG00000010807	7:74723179-74735650	5	Cox6c	protein_coding	cytochrome c oxidase subunit 6C [Source:RGD Acc:620616]	2436.06	0.170074	0.0555757	3.06021	0.00221179	0.0788499	ENSRNOG00000051704	X:152999016-153031444	1	Zfp185	protein_coding	zinc finger protein 185 [Source:RGD Acc:1586351]	31.8625	-0.929934	0.311841	-2.98208	0.00286298	0.089668
ENSRNOG00000026238	8:63286773-63301914	4	Insyn1	protein_coding	inhibitory synaptic factor 1 [Source:RGD Acc:1562618]	1367.81	0.501356	0.163799	3.0608	0.00220748	0.0788499	ENSRNOG00000020736	1:216985714-217013702	6	Nadsyn1	protein_coding	NAD synthetase 1 [Source:RGD Acc:727801]	235.78	-0.415138	0.139631	-2.97311	0.00294795	0.0914041
ENSRNOG00000019692	10:15164439-15166457	4	Metrn	protein_coding	meteorin%2C glial cell differentiation regulator [Source:RGD Acc:1306222]	709.151	0.372851	0.122212	3.05086	0.00228184	0.080604	ENSRNOG00000058645	5:79789671-79874671	1	Tnc	protein_coding	tenascin C [Source:RGD Acc:621057]	282.126	-0.41063	0.138359	-2.96785	0.00299887	0.0916967
ENSRNOG00000012440	15:47488894-47800024	8	Msra	protein_coding	methionine sulfoxide reductase A [Source:RGD Acc:70979]	173.8	0.600429	0.196892	3.04953	0.00229201	0.080779	ENSRNOG00000015999	7:12401207-12405022	6	Cirbp	protein_coding	cold inducible RNA binding protein [Source:RGD Acc:620756]	841.909	-0.285688	0.0963305	-2.9657	0.00301993	0.0921584
ENSRNOG00000004613	X:29607075-29648403	7	Gpm6b	protein_coding	glycoprotein m6b [Source:RGD Acc:620580]	10599.8	0.322433	0.105792	3.0478	0.00230523	0.0810602	ENSRNOG00000012718	9:38396449-38451656	7	Zfp451	protein_coding	zinc finger protein 451 [Source:RGD Acc:1305865]	573.912	-0.190569	0.0643076	-2.9634	0.00304258	0.0923037
ENSRNOG00000055673	13:78326545-78329680	1	Gpr52	pseudogene	G protein-coupled receptor 52 [Source:RGD Acc:1587949]	237.159	1.01249	0.332405	3.04596	0.00231938	0.081197	ENSRNOG00000021434	X:19270181-19273139	6	Usp51	protein_coding	ubiquitin specific peptidase 51 [Source:RGD Acc:1562211]	54.5537	-0.656863	0.22193	-2.95977	0.00307866	0.0923273
ENSRNOG00000002303	10:47281786-47341411	7	Kcnj12	protein_coding	potassium voltage-gated channel subfamily J member 12 [Source:RGD Acc:621660]	225.392	0.348898	0.114627	3.04375	0.00233648	0.0813972	ENSRNOG00000022730	20:2014170-2020537	6	Zfp57	protein_coding	zinc finger protein 57 [Source:RGD Acc:1302981]	371.643	-0.312055	0.10547	-2.95872	0.00308921	0.0923273
ENSRNOG00000008757	8:39687269-39702902	6	Tmem218	protein_coding	transmembrane protein 218 [Source:RGD Acc:1311364]	253.804	0.350348	0.11528	3.03912	0.00237271	0.0813972	ENSRNOG00000001103	12:14449010-15098786	7	AABR07035437.1	processed_transcript	sidekick cell adhesion molecule 1 [Source:NCBI gene%3BAcc:304297]	277.413	-0.300211	0.101403	-2.96056	0.00307078	0.0923273
ENSRNOG00000001404	12:22082057-22118220	7	Agfg2	protein_coding	ArfGAP with FG repeats 2 [Source:RGD Acc:1306590]	526.758	0.378197	0.124592	3.03549	0.00240148	0.0813972	ENSRNOG00000031092	18:1273453-1390190	6	Rock1	protein_coding	Rho-associated coiled-coil containing protein kinase 1 [Source:RGD Acc:620424]	4436.1	-0.218069	0.0737357	-2.95744	0.00310204	0.0923273
ENSRNOG00000013884	16:23447366-23781604	8	Psd3	protein_coding	pleckstrin and Sec7 domain containing 3 [Source:RGD Acc:1559968]	1362.69	0.383804	0.126119	3.04319	0.00234085	0.0813972	ENSRNOG00000055278	4:16946938-16953847	1	AABR07059380.1	lincRNA	NA	270.567	-0.576075	0.194915	-2.95552	0.00312147	0.0926974
ENSRNOG00000031287	16:4871650-5795825	4	Cacna2d3	protein_coding	calcium voltage-gated channel auxiliary subunit alpha2delta 3 [Source:RGD Acc:631361]	1602.83	0.566384	0.186139	3.0428	0.00234388	0.0813972	ENSRNOG00000016654	18:79243009-79258570	5	Galr1	protein_coding	galanin receptor 1 [Source:RGD Acc:2656]	216.309	-0.514233	0.174161	-2.95263	0.00315084	0.0928567
ENSRNOG00000010100	9:64077845-64096265	6	Tyw5	protein_coding	tRNA-yW synthesizing protein 5 [Source:RGD Acc:1311269]	180.981	0.659145	0.217165	3.03522	0.00240357	0.0813972	ENSRNOG00000019365	18:57128399-57245666	6	Ablim3	protein_coding	actin binding LIM protein family%2C member 3 [Source:RGD Acc:1565118]	431.34	-0.259442	0.087951	-2.94985	0.00317931	0.0931635
ENSRNOG00000057724	6:114478293-114488880	1	AC118957.2	protein_coding	NA	56.2592	1.10285	0.363235	3.03617	0.00239601	0.0813972	ENSRNOG00000012558	9:65350627-65387169	7	Orc2	protein_coding	origin recognition complex%2C subunit 2 [Source:RGD Acc:1311844]	837.91	-0.157818	0.0534943	-2.95018	0.00317591	0.0931635
ENSRNOG00000008656	4:90782374-90882285	8	Snca	protein_coding	synuclein alpha [Source:RGD Acc:3729]	1608.39	1.13947	0.375426	3.03514	0.00240425	0.0813972	ENSRNOG00000002487	X:138384912-138435391	4	Mbnl3	protein_coding	muscleblind-like splicing regulator 3 [Source:RGD Acc:1565834]	13.516	-1.29583	0.44121	-2.93699	0.00331414	0.0947608
ENSRNOG00000018366	9:44194325-44237117	8	RGD1310819	protein_coding	similar to putative protein (5S487) [Source:RGD Acc:1310819]	1651.88	1.95327	0.64304	3.03756	0.00238501	0.0813972	ENSRNOG00000007949	X:1833492-1848904	5	Rgn	protein_coding	regucalcin [Source:RGD Acc:3560]	18.9346	-1.01925	0.347159	-2.93599	0.00332485	0.0947608
ENSRNOG00000001172	12:47103314-47138128	7	Rnf10	protein_coding	ring finger protein 10 [Source:RGD Acc:1309282]	3478.62	0.199461	0.0657492	3.03366	0.00241609	0.0814228	ENSRNOG00000030210	1:47605262-47687504	4	Fndc1	protein_coding	fibronectin type III domain containing 1 [Source:RGD Acc:1310640]	122.336	-0.704666	0.240389	-2.93136	0.00337481	0.095283
ENSRNOG00000058490	20:3139258-3166569	1	AABR07044362.3	protein_coding	NA	9.35272	1.98866	0.65566	3.03307	0.00242079	0.0814228	ENSRNOG00000048751	6:133711154-133716847	1	AABR07065531.3	protein_coding	NA	142.705	-0.960948	0.328675	-2.9237	0.00345898	0.0971276
ENSRNOG00000047734	8:103188651-103190243	1	Chst2	protein_coding	carbohydrate sulfotransferase 2 [Source:RGD Acc:1306988]	1223.78	0.523055	0.172608	3.0303	0.00244312	0.0818182	ENSRNOG00000060879	7:25737979-25743537	1	LOC100910996	protein_coding	uncharacterized LOC100910996 [Source:RGD Acc:6495714]	389.902	-0.293714	0.10056	-2.92079	0.0034915	0.0978632
ENSRNOG00000000716	11:1982113-1983513	5	Htr1f	protein_coding	5-hydroxytryptamine receptor 1F [Source:RGD Acc:71083]	37.7471	1.05201	0.347122	3.03067	0.00244014	0.0818182	ENSRNOG00000011971	4:157143592-157155609	8	C1s	protein_coding	complement C1s [Source:RGD Acc:619983]	243.702	-0.59923	0.205222	-2.91992	0.00350126	0.0979593
ENSRNOG00000016728	1:44311513-44433193	7	Tiam2	protein_coding	T-cell lymphoma invasion and metastasis 2 [Source:RGD Acc:2324148]	371.419	1.81437	0.599276	3.0276	0.00246503	0.0823737	ENSRNOG00000008354	3:164174357-164222329	6	Slc9a8	protein_coding	solute carrier family 9 member A8 [Source:RGD Acc:1308193]	657.188	-0.241477	0.0827698	-2.91745	0.00352909	0.0985079
ENSRNOG00000056951	2:224408346-224418974	1	AABR07013140.1	lincRNA	NA	6.95095	3.999	1.32217	3.02457	0.00248991	0.0830255	ENSRNOG00000000500	20:7718282-7746331	8	Scube3	protein_coding	signal peptide%2C CUB domain and EGF like domain containing 3 [Source:RGD Acc:1304880]	27.0928	-0.993204	0.341215	-2.91078	0.00360525	0.099383
ENSRNOG00000007666	3:37955069-38090526	6	Cacnb4	protein_coding	calcium voltage-gated channel auxiliary subunit beta 4 [Source:RGD Acc:68385]	1429.02	0.386049	0.127729	3.02241	0.0025077	0.0834391	ENSRNOG00000002247	14:17123360-17141767	5	Nup54	protein_coding	nucleoporin 54 [Source:RGD Acc:619926]	379.371	-0.248594	0.0854638	-2.90876	0.00362867	0.099383
ENSRNOG00000013683	2:218654554-218658761	3	S1pr1	protein_coding	sphingosine-1-phosphate receptor 1 [Source:RGD Acc:61958]	2318.19	0.314896	0.104342	3.01794	0.00254503	0.0844994	ENSRNOG00000016229	9:16302578-16494054	7	Bicral	protein_coding	BRD4 interacting chromatin remodeling complex associated protein like [Source:RGD Acc:1305680]	746.084	-0.240264	0.0825641	-2.91002	0.00361402	0.099383
ENSRNOG00000060775	15:86243148-86457739	1	Lmo7	protein_coding	LIM domain 7 [Source:RGD Acc:1302984]	811.663	1.70242	0.56452	3.01569	0.00256397	0.0847774	ENSRNOG00000015133	8:49114990-49158971	6	Kmt2a	protein_coding	lysine methyltransferase 2A [Source:RGD Acc:1586165]	2795.2	-0.195104	0.0670735	-2.90881	0.00362807	0.099383
ENSRNOG00000005479	3:92640752-92665644	7	Slc1a2	protein_coding	solute carrier family 1 member 2 [Source:RGD Acc:3697]	4544.03	0.660795	0.219405	3.01177	0.00259733	0.0853204	ENSRNOG00000049985	X:106306795-106313853	2	Gprasp1	protein_coding	G protein-coupled receptor associated sorting protein 1 [Source:RGD Acc:621343]	20953.8	-0.409251	0.141272	-2.89691	0.00376863	0.102475
ENSRNOG00000014007	17:23823632-23923792	5	Gfod1	protein_coding	glucose-fructose oxidoreductase domain containing 1 [Source:RGD Acc:1311507]	300.541	0.781696	0.259787	3.00899	0.00262118	0.0855589	ENSRNOG00000006756	X:63803189-63809861	8	Maged1	protein_coding	MAGE family member D1 [Source:RGD Acc:70898]	8392.54	-0.282821	0.09765	-2.89627	0.00377628	0.102503
ENSRNOG00000023389	14:3360712-3389943	6	Ephx4	protein_coding	epoxide hydrolase 4 [Source:RGD Acc:1308891]	161.495	2.15752	0.717261	3.008	0.00262971	0.0856567	ENSRNOG00000010914	6:102263337-102272777	4	Pigh	protein_coding	phosphatidylinositol glycan anchor biosynthesis%2C class H [Source:RGD Acc:1311438]	379.434	-0.338851	0.11712	-2.89319	0.00381351	0.103332
ENSRNOG00000013781	9:27562959-27761733	8	Kcnq5	protein_coding	potassium voltage-gated channel subfamily Q member 5 [Source:RGD Acc:628848]	943.58	0.842822	0.280483	3.0049	0.0026567	0.0858131	ENSRNOG00000013162	X:122808605-122811789	4	Zcchc12	protein_coding	zinc finger CCHC-type containing 12 [Source:RGD Acc:1359439]	6441.35	-0.394576	0.136501	-2.89064	0.00384453	0.103777
ENSRNOG00000015867	18:6834365-7081356	6	Chst9	protein_coding	carbohydrate sulfotransferase 9 [Source:RGD Acc:1307302]	28.6835	1.24635	0.415024	3.00309	0.00267255	0.0861453	ENSRNOG00000006369	5:63187468-63192025	5	Alg2	protein_coding	ALG2%2C alpha-1%2C3/1%2C6-mannosyltransferase [Source:RGD Acc:1309940]	4306.72	-0.342066	0.118422	-2.88853	0.00387042	0.103784
ENSRNOG00000022247	16:21036646-21038844	6	Nr2c2ap	protein_coding	nuclear receptor 2C2-associated protein [Source:RGD Acc:1561190]	260.914	0.316558	0.1055	3.00055	0.00269492	0.0866857	ENSRNOG00000024602	1:185356975-185538694	6	Plekha7	protein_coding	pleckstrin homology domain containing A7 [Source:RGD Acc:1598216]	384.402	-0.376364	0.130577	-2.8823	0.00394779	0.105311
ENSRNOG00000011550	5:169572517-169658875	6	Kcnab2	protein_coding	potassium voltage-gated channel subfamily A regulatory beta subunit 2 [Source:RGD Acc:61828]	2131.95	0.324932	0.10835	2.99892	0.00270938	0.08679	ENSRNOG00000012937	19:39543242-39614625	7	Wwp2	protein_coding	WW domain containing E3 ubiquitin protein ligase 2 [Source:RGD Acc:1310091]	418.622	-0.213309	0.0743452	-2.86917	0.00411553	0.108031
ENSRNOG00000004100	7:99954492-99961026	5	Trib1	protein_coding	tribbles pseudokinase 1 [Source:RGD Acc:621596]	78.3361	0.678069	0.226061	2.99949	0.00270431	0.08679	ENSRNOG00000062252	3:10384888-10432854	1	AABR07072853.5	processed_transcript	NA	78.8194	-0.851644	0.297055	-2.86696	0.00414435	0.108485
ENSRNOG00000060825	14:86813082-86859406	1	Ccm2	protein_coding	CCM2 scaffold protein [Source:RGD Acc:1308067]	863.986	0.401397	0.134007	2.99535	0.00274126	0.087449	ENSRNOG00000006296	6:95816749-95821729	5	Six6	protein_coding	SIX homeobox 6 [Source:RGD Acc:1310497]	51.7281	-1.71949	0.600966	-2.86122	0.00422016	0.109554
ENSRNOG00000029608	1:27476375-28159290	5	Nkain2	protein_coding	sodium/potassium transporting ATPase interacting 2 [Source:RGD Acc:7740967]	465.107	0.708279	0.236617	2.99335	0.00275933	0.0878445	ENSRNOG00000015654	2:53150370-53413638	8	Ghr	protein_coding	growth hormone receptor [Source:RGD Acc:2687]	351.792	-0.255691	0.0895561	-2.85509	0.00430242	0.11076
ENSRNOG00000012512	2:257453347-257484587	7	Nexn	protein_coding	nexilin (F actin binding protein) [Source:RGD Acc:708354]	228.198	1.37811	0.460679	2.99148	0.00277625	0.0882014	ENSRNOG00000047319	4:183305813-183374195	3	Caprin2	protein_coding	caprin family member 2 [Source:MGI Acc:MGI:2448541]	590.407	-0.660215	0.23151	-2.85178	0.00434746	0.111734
ENSRNOG00000002963	10:91040005-91047177	5	C1ql1	protein_coding	complement C1q like 1 [Source:RGD Acc:1306039]	255.996	0.488885	0.163554	2.98914	0.00279761	0.0884455	ENSRNOG00000051836	X:157384608-157392054	1	Zfp92	protein_coding	zinc finger protein 92 [Source:MGI Acc:MGI:108094]	200.382	-0.610859	0.215296	-2.8373	0.00454973	0.114461
ENSRNOG00000034102	7:12212911-12221330	4	Plk5	protein_coding	polo-like kinase 5 [Source:RGD Acc:1305038]	104.884	1.37536	0.460058	2.98953	0.00279408	0.0884455	ENSRNOG00000015699	9:42999229-43022999	7	Lman2l	protein_coding	lectin%2C mannose-binding 2-like [Source:MGI Acc:MGI:2443010]	810.796	-0.146583	0.0517111	-2.83465	0.00458758	0.115039
ENSRNOG00000012386	8:104589621-104593625	6	Zbtb38	protein_coding	zinc finger and BTB domain containing 38 [Source:RGD Acc:1310136]	719.194	0.236223	0.079241	2.98107	0.00287243	0.0897822	ENSRNOG00000004555	14:84274550-84319449	5	Sec14l3	protein_coding	SEC14-like lipid binding 3 [Source:RGD Acc:620812]	47.5559	-2.32154	0.820021	-2.83108	0.00463917	0.115541
ENSRNOG00000053725	1:89371794-89382463	1	Usf2	protein_coding	upstream transcription factor 2%2C c-fos interacting [Source:RGD Acc:620975]	1061.31	0.214019	0.0718393	2.97913	0.00289066	0.0900733	ENSRNOG00000013388	9:61066175-61134963	5	Pgap1	protein_coding	post-GPI attachment to proteins 1 [Source:RGD Acc:1303213]	1188.44	-0.324606	0.114668	-2.83083	0.00464275	0.115541
ENSRNOG00000018231	3:3510041-3574787	6	Nacc2	protein_coding	NACC family member 2 [Source:RGD Acc:1309292]	1841.45	0.278712	0.0935792	2.97835	0.00289805	0.0900733	ENSRNOG00000016486	9:66495832-66519788	6	Nop58	protein_coding	NOP58 ribonucleoprotein [Source:RGD Acc:620484]	1101.19	-0.181361	0.0640697	-2.83068	0.00464493	0.115541
ENSRNOG00000058842	1:219964429-220005068	1	Sptbn2	protein_coding	spectrin%2C beta%2C non-erythrocytic 2 [Source:RGD Acc:3751]	8157.13	0.922248	0.309663	2.97823	0.00289921	0.0900733	ENSRNOG00000010824	2:49087226-49170025	8	Parp8	protein_coding	poly (ADP-ribose) polymerase family%2C member 8 [Source:MGI Acc:MGI:1098713]	830.31	-0.32745	0.115913	-2.82497	0.00472851	0.116645
ENSRNOG00000005905	5:121952977-122136814	8	Pde4b	protein_coding	phosphodiesterase 4B [Source:RGD Acc:3280]	1207.53	0.246098	0.0827936	2.97243	0.00295449	0.0914238	ENSRNOG00000004889	13:90380632-90405591	6	Vangl2	protein_coding	VANGL planar cell polarity protein 2 [Source:RGD Acc:1309442]	323.158	-0.478636	0.169568	-2.82267	0.00476252	0.116961
ENSRNOG00000054058	18:4097012-4294136	1	Osbpl1a	protein_coding	oxysterol binding protein-like 1A [Source:RGD Acc:628888]	2588.47	0.260555	0.0877097	2.97065	0.00297169	0.0915896	ENSRNOG00000000963	12:32808022-33016885	7	Tmem132c	protein_coding	transmembrane protein 132C [Source:RGD Acc:1583824]	192.17	-0.440231	0.155992	-2.82213	0.00477055	0.116973
ENSRNOG00000015124	1:275846819-275906686	6	Gpam	protein_coding	glycerol-3-phosphate acyltransferase%2C mitochondrial [Source:RGD Acc:61847]	1008.1	0.373589	0.125738	2.97117	0.00296667	0.0915896	ENSRNOG00000024525	6:18877907-18949393	6	Alkbh8	protein_coding	alkB homolog 8%2C tRNA methyltransferase [Source:RGD Acc:1304687]	258.656	-0.31212	0.110714	-2.81914	0.00481522	0.117325
ENSRNOG00000047014	2:22909569-23009678	3	Homer1	protein_coding	homer scaffold protein 1 [Source:RGD Acc:628725]	571.166	1.16189	0.391223	2.9699	0.00297899	0.091632	ENSRNOG00000039969	18:11826706-11858754	4	Dsc2	protein_coding	desmocollin 2 [Source:RGD Acc:1309426]	26.3461	-1.11052	0.39421	-2.81709	0.00484611	0.117393
ENSRNOG00000015480	5:172658748-172769421	7	Prkcz	protein_coding	protein kinase C%2C zeta [Source:RGD Acc:3399]	2699.92	0.400639	0.134978	2.96818	0.00299565	0.0916967	ENSRNOG00000012439	4:153442218-153465203	2	Bid	protein_coding	BH3 interacting domain death agonist [Source:RGD Acc:620160]	167.294	-0.43861	0.155699	-2.81703	0.00484695	0.117393
ENSRNOG00000008105	5:129756149-129758986	6	Dmrta2	protein_coding	DMRT-like family A2 [Source:RGD Acc:1308173]	23.0309	1.37823	0.464265	2.96862	0.00299138	0.0916967	ENSRNOG00000010369	2:44787002-44837831	8	Dhx29	protein_coding	DExH-box helicase 29 [Source:RGD Acc:2318361]	720.225	-0.177262	0.0629273	-2.81694	0.0048484	0.117393
ENSRNOG00000056612	8:80203609-80631926	1	Unc13c	protein_coding	unc-13 homolog C [Source:RGD Acc:628592]	1299.38	0.644269	0.217311	2.96474	0.00302939	0.0922654	ENSRNOG00000012397	5:144878212-144996431	6	Zmym4	protein_coding	zinc finger MYM-type containing 4 [Source:RGD Acc:1309545]	2118.44	-0.209796	0.0746271	-2.81126	0.00493475	0.118296
ENSRNOG00000014264	17:23661429-23761079	7	AABR07027306.1	protein_coding	NA	1318.52	0.877868	0.296164	2.96413	0.00303543	0.0922675	ENSRNOG00000046617	1:17602281-17625197	2	LOC103690149	protein_coding	jouberin-like [Source:RGD Acc:9410822]	468.901	-0.635177	0.226302	-2.80677	0.00500413	0.118972
ENSRNOG00000051952	4:44321883-44360405	1	Tes	protein_coding	testin LIM domain protein [Source:RGD Acc:1566346]	183.817	0.324725	0.109659	2.96123	0.00306411	0.0923273	ENSRNOG00000005433	4:133037014-133131953	7	Shq1	protein_coding	SHQ1%2C H/ACA ribonucleoprotein assembly factor [Source:RGD Acc:1310610]	49.4289	-0.581547	0.207455	-2.80324	0.00505921	0.118972
ENSRNOG00000004060	6:124217241-124225292	7	Calm1	protein_coding	calmodulin 1 [Source:RGD Acc:2257]	23144	0.487724	0.164865	2.95833	0.00309315	0.0923273	ENSRNOG00000014966	1:94579080-94587219	7	LOC690000	protein_coding	similar to CG3740-PA [Source:RGD Acc:1585208]	602.136	-0.194527	0.0693109	-2.80659	0.00500696	0.118972
ENSRNOG00000011984	17:9109731-9117750	5	Cxcl14	protein_coding	C-X-C motif chemokine ligand 14 [Source:RGD Acc:1307406]	957.497	0.584745	0.197568	2.95972	0.00307919	0.0923273	ENSRNOG00000025164	12:12403385-12407561	5	Bhlha15	protein_coding	basic helix-loop-helix family%2C member a15 [Source:RGD Acc:3091]	17.4377	-1.0435	0.372901	-2.79834	0.00513667	0.119357
ENSRNOG00000018516	18:63016577-63047781	5	Impa2	protein_coding	inositol monophosphatase 2 [Source:RGD Acc:628692]	42.6872	0.609835	0.206034	2.95987	0.00307766	0.0923273	ENSRNOG00000016768	3:177225737-177231663	7	Oprl1	protein_coding	opioid related nociceptin receptor 1 [Source:RGD Acc:68438]	1110.81	-0.471453	0.16848	-2.79827	0.00513779	0.119357
ENSRNOG00000008565	15:8179102-8183682	5	Nkiras1	protein_coding	NFKB inhibitor interacting Ras-like 1 [Source:RGD Acc:1308560]	1252.71	0.738452	0.249365	2.96133	0.00306318	0.0923273	ENSRNOG00000033881	1:207116717-207171760	5	Insyn2a	protein_coding	inhibitory synaptic factor 2A [Source:RGD Acc:2302685]	363.685	-0.42191	0.150766	-2.79845	0.0051348	0.119357
ENSRNOG00000011000	9:28442229-28973246	7	Rims1	protein_coding	regulating synaptic membrane exocytosis 1 [Source:RGD Acc:620000]	2131.24	0.769013	0.260035	2.95734	0.00310304	0.0923273	ENSRNOG00000005007	3:51532627-51643140	7	Scn3a	protein_coding	sodium voltage-gated channel alpha subunit 3 [Source:RGD Acc:3635]	1778.29	-0.249552	0.0891448	-2.7994	0.00511974	0.119357
ENSRNOG00000015304	1:78417719-78420427	5	Tmem160	protein_coding	transmembrane protein 160 [Source:RGD Acc:1564549]	286.377	0.461457	0.156234	2.95362	0.0031407	0.0928567	ENSRNOG00000001426	12:23514981-23535968	6	Prkrip1	protein_coding	PRKR interacting protein 1 [Source:RGD Acc:1595708]	582.927	-0.204671	0.0731159	-2.79926	0.00512192	0.119357
ENSRNOG00000011775	16:32738265-32753278	4	Mfap3l	protein_coding	microfibril associated protein 3 like [Source:RGD Acc:1311274]	586.95	0.698448	0.236453	2.95385	0.00313832	0.0928567	ENSRNOG00000016553	5:157002826-157059508	6	Vwa5b1	protein_coding	von Willebrand factor A domain containing 5B1 [Source:RGD Acc:1308559]	441.857	-0.680709	0.243697	-2.79326	0.00521801	0.120011
ENSRNOG00000021663	5:9355507-9381214	4	Vxn	protein_coding	vexin [Source:RGD Acc:1561849]	1548.99	0.843947	0.285805	2.95287	0.00314832	0.0928567	ENSRNOG00000053067	12:3213228-3320181	1	AABR07035008.1	lincRNA	NA	78.22	-0.506134	0.1813	-2.79169	0.00524334	0.120011
ENSRNOG00000043465	7:115907097-115910541	3	Arc	protein_coding	activity-regulated cytoskeleton-associated protein [Source:RGD Acc:62037]	244.481	1.13745	0.385439	2.95105	0.00316698	0.093155	ENSRNOG00000008632	5:64053946-64178759	7	Invs	protein_coding	inversin [Source:RGD Acc:1563359]	232.087	-0.353654	0.12663	-2.79282	0.00522504	0.120011
ENSRNOG00000037190	2:203376593-203413125	3	Cd101	protein_coding	CD101 molecule [Source:RGD Acc:1311453]	49.738	0.831403	0.281929	2.94898	0.00318822	0.0932478	ENSRNOG00000004616	10:18080950-18090950	8	Npm1	protein_coding	nucleophosmin 1 [Source:RGD Acc:3192]	4222.65	-0.174364	0.0624584	-2.79168	0.0052435	0.120011
ENSRNOG00000019097	16:7336685-7345511	5	Bap1	protein_coding	Brca1 associated protein 1 [Source:RGD Acc:1311938]	2767.51	0.251975	0.0854749	2.94794	0.00319894	0.093385	ENSRNOG00000028083	5:145188323-145191953	6	Tmem35b	protein_coding	transmembrane protein 35B [Source:RGD Acc:2319741]	49.9225	-0.612818	0.219943	-2.78626	0.00533204	0.121141
ENSRNOG00000061213	2:30739855-30748428	1	Mrps36	protein_coding	mitochondrial ribosomal protein S36 [Source:RGD Acc:1309315]	501.783	0.211949	0.0719713	2.94491	0.00323052	0.0937761	ENSRNOG00000014251	1:163073124-163129641	7	Capn5	protein_coding	calpain 5 [Source:RGD Acc:620084]	827.152	-0.27815	0.100088	-2.77904	0.00545195	0.122963
ENSRNOG00000025385	1:165549344-165552572	3	Coa4	protein_coding	cytochrome c oxidase assembly factor 4 homolog [Source:RGD Acc:1562228]	152.534	0.319903	0.108591	2.94596	0.00321956	0.0937761	ENSRNOG00000000873	X:159505344-159511021	5	Brs3	protein_coding	bombesin receptor subtype 3 [Source:RGD Acc:628645]	59.5736	-0.818216	0.294474	-2.77857	0.00545991	0.122963
ENSRNOG00000027157	20:5067330-5068624	5	Ly6g6e	protein_coding	lymphocyte antigen 6 family member G6E [Source:RGD Acc:1303112]	8.59918	1.40576	0.477264	2.94545	0.00322485	0.0937761	ENSRNOG00000003349	10:36741434-37028367	6	LOC103693323	protein_coding	collagen alpha-1(XXIII) chain [Source:RGD Acc:9310824]	49.7339	-0.808903	0.29126	-2.77725	0.00548209	0.123283
ENSRNOG00000011375	10:13961947-13996584	8	Tsc2	protein_coding	TSC complex subunit 2 [Source:RGD Acc:3908]	2425.44	0.29557	0.100417	2.94342	0.00324609	0.0939174	ENSRNOG00000003997	13:94025369-94355219	7	Pld5	protein_coding	phospholipase D family%2C member 5 [Source:RGD Acc:1562609]	310.328	-0.349417	0.125892	-2.77553	0.00551119	0.123624
ENSRNOG00000031855	4:5644260-5672708	4	Actr3b	protein_coding	actin related protein 3B [Source:RGD Acc:1565759]	486.238	1.12724	0.382986	2.94328	0.00324753	0.0939174	ENSRNOG00000011195	3:63489074-63507926	6	Prkra	protein_coding	protein activator of interferon induced protein kinase EIF2AK2 [Source:RGD Acc:1306707]	658.473	-0.358211	0.129097	-2.77474	0.00552463	0.123701
ENSRNOG00000047307	5:58041146-58078545	2	Cntfr	protein_coding	ciliary neurotrophic factor receptor [Source:RGD Acc:1303100]	923.108	0.199296	0.0677422	2.94197	0.00326129	0.093964	ENSRNOG00000020889	1:101480145-101500850	7	Nucb1	protein_coding	nucleobindin 1 [Source:RGD Acc:620030]	5731.24	-0.24739	0.089228	-2.77256	0.00556174	0.123993
ENSRNOG00000021513	3:72273424-72289310	1	Rtn4rl2	protein_coding	reticulon 4 receptor-like 2 [Source:RGD Acc:727797]	74.5794	3.29693	1.12056	2.94222	0.00325873	0.093964	ENSRNOG00000058694	2:143932739-143946466	1	Alg5	protein_coding	ALG5%2C dolichyl-phosphate beta-glucosyltransferase [Source:RGD Acc:1308900]	276.131	-0.241257	0.0870051	-2.77291	0.00555572	0.123993
ENSRNOG00000001628	11:36851038-36912229	6	Pcp4	protein_coding	Purkinje cell protein 4 [Source:RGD Acc:3271]	2686.1	0.531164	0.180757	2.93856	0.00329746	0.0946536	ENSRNOG00000014852	1:5366379-5388069	5	Fbxo30	protein_coding	F-box protein 30 [Source:RGD Acc:1359367]	531	-0.318907	0.115283	-2.76631	0.00566948	0.125671
ENSRNOG00000020073	18:30435119-30437458	2	Pcdhb8	protein_coding	protocadherin beta 8 [Source:RGD Acc:1309895]	108.571	0.763625	0.259843	2.9388	0.00329487	0.0946536	ENSRNOG00000033215	20:4087618-4097190	6	RT1-Db1	protein_coding	RT1 class II%2C locus Db1 [Source:RGD Acc:1593282]	82.1265	-0.867734	0.313943	-2.76398	0.00571005	0.126208
ENSRNOG00000059659	20:8696436-8892569	1	Zfand3	protein_coding	zinc finger AN1-type containing 3 [Source:RGD Acc:1307113]	1218.21	0.200333	0.0682056	2.9372	0.0033119	0.0947608	ENSRNOG00000019704	9:82470759-82477181	3	Resp18	protein_coding	regulated endocrine-specific protein 18 [Source:RGD Acc:3555]	4097.43	-0.625122	0.226525	-2.75961	0.00578699	0.127545
ENSRNOG00000000249	10:105787935-105792598	5	Mettl23	protein_coding	methyltransferase like 23 [Source:RGD Acc:1306284]	110.89	0.583248	0.19866	2.93591	0.00332569	0.0947608	ENSRNOG00000018082	18:56520740-56534415	2	Slc26a2	protein_coding	solute carrier family 26 member 2 [Source:RGD Acc:620622]	187.508	-0.453037	0.164147	-2.75995	0.00578097	0.127545
ENSRNOG00000011798	3:149221377-149249273	6	Mapre1	protein_coding	microtubule-associated protein%2C RP/EB family%2C member 1 [Source:RGD Acc:621781]	1346.18	0.176965	0.0603204	2.93375	0.00334891	0.0950722	ENSRNOG00000051686	3:58269193-58271552	1	AABR07052502.1	lincRNA	NA	17.7409	-1.21265	0.440098	-2.7554	0.00586199	0.128466
ENSRNOG00000051483	1:77803475-77808513	1	LOC103689961	protein_coding	selenoprotein W-like [Source:RGD Acc:9418506]	2575.19	0.479071	0.163271	2.93421	0.00334393	0.0950722	ENSRNOG00000005008	3:147422095-147455670	6	Angpt4	protein_coding	angiopoietin 4 [Source:RGD Acc:1307539]	38.5544	-0.797528	0.289608	-2.75382	0.00589049	0.128721
ENSRNOG00000052918	12:22790854-22796377	1	AABR07035802.1	lincRNA	NA	42.3993	0.805759	0.27476	2.93259	0.00336144	0.0950789	ENSRNOG00000000658	12:48127149-48238887	7	Acacb	protein_coding	acetyl-CoA carboxylase beta [Source:RGD Acc:620500]	253.2	-0.523467	0.19007	-2.75408	0.0058858	0.128721
ENSRNOG00000009299	14:80730307-80732010	3	Adra2c	protein_coding	adrenoceptor alpha 2C [Source:RGD Acc:2058]	252.319	1.11956	0.381733	2.93283	0.00335891	0.0950789	ENSRNOG00000004133	X:70972765-70978952	6	Slc7a3	protein_coding	solute carrier family 7 member 3 [Source:RGD Acc:68342]	645.351	-0.459951	0.167051	-2.75335	0.00589881	0.128721
ENSRNOG00000016846	5:166602053-166628028	6	Pik3cd	protein_coding	phosphatidylinositol-4%2C5-bisphosphate 3-kinase%2C catalytic subunit delta [Source:RGD Acc:1310990]	288.245	0.429083	0.146587	2.92716	0.00342076	0.0963548	ENSRNOG00000003326	10:3170742-3214655	8	Rrn3	protein_coding	RRN3 homolog%2C RNA polymerase I transcription factor [Source:RGD Acc:1305001]	809.874	-0.198347	0.0720502	-2.75291	0.0059069	0.128721
ENSRNOG00000005575	10:83644086-83655182	3	Abi3	protein_coding	ABI family%2C member 3 [Source:RGD Acc:1311794]	71.0171	0.530489	0.181255	2.92675	0.00342523	0.0963548	ENSRNOG00000042729	9:27068443-27107709	3	Efhc1	protein_coding	EF-hand domain containing 1 [Source:RGD Acc:1587365]	143.144	-0.656365	0.239159	-2.74446	0.00606098	0.131338
ENSRNOG00000000596	20:44436403-44630317	6	Fyn	protein_coding	FYN proto-oncogene%2C Src family tyrosine kinase [Source:RGD Acc:2641]	2261.76	0.220788	0.0756889	2.91705	0.0035336	0.0985079	ENSRNOG00000025889	3:172374957-172428483	5	Gnas	protein_coding	GNAS complex locus [Source:RGD Acc:2716]	1729.44	-0.652523	0.23792	-2.74262	0.00609519	0.131711
ENSRNOG00000023086	8:81949877-81968589	6	LOC100360828	protein_coding	cAMP-regulated phosphoprotein 19-like [Source:RGD Acc:2321330]	727.495	0.688523	0.236225	2.9147	0.00356036	0.0990753	ENSRNOG00000012176	18:68488942-68551558	6	Rab27b	protein_coding	RAB27B%2C member RAS oncogene family [Source:RGD Acc:620114]	362.499	-0.373487	0.136326	-2.73967	0.0061501	0.132159
ENSRNOG00000007346	7:142869752-142878347	3	Grasp	protein_coding	general receptor for phosphoinositides 1 associated scaffold protein [Source:RGD Acc:70554]	262.457	1.82744	0.627225	2.91353	0.00357369	0.0992678	ENSRNOG00000009430	5:143027977-143055190	7	Gnl2	protein_coding	G protein nucleolar 2 [Source:RGD Acc:1305006]	840.934	-0.162579	0.0593342	-2.74006	0.00614281	0.132159
ENSRNOG00000002864	19:25783900-25801526	5	Nacc1	protein_coding	nucleus accumbens associated 1 [Source:RGD Acc:621003]	2020.6	0.206456	0.070878	2.91283	0.00358166	0.0993109	ENSRNOG00000002592	X:82641687-82743753	7	Rps6ka6	protein_coding	ribosomal protein S6 kinase A6 [Source:RGD Acc:1560817]	554.035	-0.442591	0.161632	-2.73826	0.00617652	0.132359
ENSRNOG00000015380	10:88279632-88307412	6	Jup	protein_coding	junction plakoglobin [Source:RGD Acc:620412]	726.491	0.255599	0.0878763	2.90862	0.00363031	0.099383	ENSRNOG00000009950	8:39960542-39993630	6	Msantd2	protein_coding	Myb/SANT-like DNA-binding domain containing 2 [Source:MGI Acc:MGI:2384579]	358.149	-0.237787	0.0868896	-2.73666	0.00620663	0.132772
ENSRNOG00000000487	20:6745682-6791519	8	Grm4	processed_transcript	glutamate metabotropic receptor 4 [Source:RGD Acc:2745]	390.591	0.639983	0.219847	2.91103	0.00360236	0.099383	ENSRNOG00000010467	4:57925323-57945069	6	Cpa5	protein_coding	carboxypeptidase A5 [Source:RGD Acc:1303098]	10.2503	-1.26032	0.461206	-2.73267	0.00628233	0.133151
ENSRNOG00000061845	4:42932903-43096399	1	Cttnbp2	protein_coding	cortactin binding protein 2 [Source:RGD Acc:628691]	1890.43	0.643573	0.221299	2.90816	0.00363565	0.099383	ENSRNOG00000005330	10:11595044-11721039	7	Crebbp	protein_coding	CREB binding protein [Source:RGD Acc:2401]	1149.44	-0.15241	0.055768	-2.73294	0.00627726	0.133151
ENSRNOG00000017737	3:80844005-80875817	6	Dgkz	protein_coding	diacylglycerol kinase zeta [Source:RGD Acc:70929]	3810.93	0.732779	0.251927	2.9087	0.0036294	0.099383	ENSRNOG00000000920	12:30450316-30464352	4	Phkg1	protein_coding	phosphorylase kinase catalytic subunit gamma 1 [Source:RGD Acc:3325]	134.749	-0.58457	0.214348	-2.7272	0.00638745	0.13395
ENSRNOG00000059705	17:46353330-46794845	1	Elmo1	protein_coding	engulfment and cell motility 1 [Source:RGD Acc:1308182]	1592.16	0.325396	0.112239	2.89914	0.00374189	0.102107	ENSRNOG00000015956	1:69988673-70003582	4	Usp29	protein_coding	ubiquitin specific peptidase 29 [Source:RGD Acc:1306648]	5777.74	-0.40346	0.147945	-2.72711	0.00638927	0.13395
ENSRNOG00000004048	7:132857628-133018584	7	Lrrk2	protein_coding	leucine-rich repeat kinase 2 [Source:RGD Acc:1561168]	999.066	1.15491	0.398619	2.89729	0.00376402	0.102475	ENSRNOG00000010267	4:57715946-57773823	7	Klhdc10	protein_coding	kelch domain containing 10 [Source:RGD Acc:1309792]	4429.8	-0.388732	0.142669	-2.72472	0.00643563	0.134514
ENSRNOG00000012061	1:192233910-192574831	8	Prkcb	protein_coding	protein kinase C%2C beta [Source:RGD Acc:3396]	2821.24	0.685201	0.236882	2.89258	0.00382096	0.103353	ENSRNOG00000011300	18:3705916-3940838	8	AABR07031193.1	protein_coding	laminin subunit alpha 3 [Source:NCBI gene%3BAcc:307582]	196.13	-0.620411	0.228416	-2.71614	0.00660482	0.136617
ENSRNOG00000011751	5:144769452-144779212	4	Ncdn	protein_coding	neurochondrin [Source:RGD Acc:621734]	13031.5	0.533572	0.184615	2.89019	0.00385006	0.103777	ENSRNOG00000022267	X:73894785-73895415	5	AABR07039334.1	processed_pseudogene	NA	867.506	-0.357263	0.131587	-2.71504	0.00662679	0.136883
ENSRNOG00000004026	7:41114697-41220579	6	Atp2b1	protein_coding	ATPase plasma membrane Ca2+ transporting 1 [Source:RGD Acc:621303]	5165.5	0.771733	0.267139	2.88888	0.00386614	0.103784	ENSRNOG00000029416	7:15279611-15283112	5	AC109942.1	protein_coding	NA	165.979	-0.310367	0.114418	-2.71258	0.00667612	0.137352
ENSRNOG00000013282	2:3400977-4088989	9	Mctp1	protein_coding	multiple C2 and transmembrane domain containing 1 [Source:RGD Acc:1305199]	511.429	0.901818	0.312174	2.88883	0.00386675	0.103784	ENSRNOG00000001739	11:72135668-72157522	6	Meltf	protein_coding	melanotransferrin [Source:RGD Acc:1308155]	64.4181	-0.532395	0.196337	-2.71164	0.00669509	0.137369
ENSRNOG00000001205	20:11114164-11144806	5	Agpat3	protein_coding	1-acylglycerol-3-phosphate O-acyltransferase 3 [Source:RGD Acc:1305787]	4284.78	0.0996686	0.0345339	2.88611	0.00390033	0.104405	ENSRNOG00000026037	6:25397537-25507073	6	Plb1	protein_coding	phospholipase B1 [Source:RGD Acc:621565]	16.2693	-0.922948	0.340733	-2.70871	0.0067545	0.138164
ENSRNOG00000008761	3:10553589-10602672	6	Ncs1	protein_coding	neuronal calcium sensor 1 [Source:RGD Acc:68417]	4992.71	0.225218	0.0780906	2.88406	0.00392589	0.104907	ENSRNOG00000002723	13:82355471-82365341	7	Sele	protein_coding	selectin E [Source:RGD Acc:3654]	17.6307	-0.96787	0.357485	-2.70744	0.00678045	0.138276
ENSRNOG00000023208	5:57876498-57881944	5	Myorg	protein_coding	myogenesis regulating glycosidase [Source:RGD Acc:1309821]	447.327	0.416623	0.144669	2.87983	0.00397891	0.105884	ENSRNOG00000005971	3:110042853-110140756	4	Gpr176	protein_coding	G protein-coupled receptor 176 [Source:RGD Acc:621718]	409.823	-0.283725	0.104883	-2.70516	0.00682713	0.138276
ENSRNOG00000005391	5:7627771-7941822	7	Prex2	protein_coding	phosphatidylinositol-3%2C4%2C5-trisphosphate-dependent Rac exchange factor 2 [Source:RGD Acc:1307865]	3220.04	0.475831	0.16526	2.87929	0.00398568	0.105884	ENSRNOG00000007640	5:13379772-13380761	2	Npbwr1	protein_coding	neuropeptides B and W receptor 1 [Source:RGD Acc:1305917]	13.9929	-1.38693	0.513594	-2.70044	0.00692479	0.139324
ENSRNOG00000027938	17:55670331-55709740	5	Jcad	protein_coding	junctional cadherin 5 associated [Source:RGD Acc:1562037]	1239.69	0.718566	0.249592	2.87897	0.0039898	0.105884	ENSRNOG00000013917	2:149533151-149564113	6	Igsf10	protein_coding	immunoglobulin superfamily%2C member 10 [Source:RGD Acc:735030]	248.921	-0.560777	0.20809	-2.69487	0.00704152	0.140193
ENSRNOG00000000068	13:110033550-110077946	5	Ppp2r5a	protein_coding	protein phosphatase 2%2C regulatory subunit B'%2C alpha [Source:RGD Acc:1308022]	853.442	0.336802	0.117146	2.87505	0.00403959	0.107021	ENSRNOG00000002141	11:60371684-60403196	7	Cd200	protein_coding	Cd200 molecule [Source:RGD Acc:3104]	4385.06	-0.350291	0.129967	-2.69522	0.00703411	0.140193
ENSRNOG00000027839	15:42827310-42947656	6	Ptk2b	protein_coding	protein tyrosine kinase 2 beta [Source:RGD Acc:628758]	2873.97	1.71436	0.596705	2.87305	0.0040653	0.107519	ENSRNOG00000037207	3:112800557-112876773	4	Ubr1	protein_coding	ubiquitin protein ligase E3 component n-recognin 1 [Source:RGD Acc:1562326]	1687.56	-0.258287	0.095784	-2.69655	0.00700609	0.140193
ENSRNOG00000003207	10:91254058-91281418	7	Fmnl1	protein_coding	formin-like 1 [Source:RGD Acc:1311042]	1088.94	0.730519	0.254393	2.87161	0.00408386	0.107825	ENSRNOG00000003261	X:10510033-10630297	7	Usp9x	protein_coding	ubiquitin specific peptidase 9%2C X-linked [Source:RGD Acc:1560056]	11623	-0.20578	0.0763801	-2.69416	0.00705665	0.140193
ENSRNOG00000014363	16:2743823-3026760	6	Arhgef3	protein_coding	Rho guanine nucleotide exchange factor 3 [Source:RGD Acc:1310672]	702.032	0.628353	0.218875	2.87083	0.00409398	0.107908	ENSRNOG00000033792	5:164419265-164502469	4	RGD1565622	protein_coding	RGD1565622 [Source:RGD Acc:1565622]	147.148	-0.448999	0.166716	-2.69319	0.00707709	0.14038
ENSRNOG00000033765	10:88227360-88229765	4	Eif1	protein_coding	eukaryotic translation initiation factor 1 [Source:RGD Acc:1306308]	5325.44	0.116563	0.0406158	2.8699	0.00410606	0.108031	ENSRNOG00000031965	8:117347029-117351610	4	Impdh2	protein_coding	inosine monophosphate dehydrogenase 2 [Source:RGD Acc:735092]	832.515	-0.172122	0.0639334	-2.6922	0.00709821	0.140619
ENSRNOG00000048672	11:77644541-77668754	2	Tmem207	protein_coding	transmembrane protein 207 [Source:RGD Acc:2322856]	16.3653	3.72948	1.29999	2.86886	0.00411959	0.108031	ENSRNOG00000022229	14:17247362-17274623	4	Sdad1	protein_coding	SDA1 domain containing 1 [Source:RGD Acc:1359112]	304.369	-0.265218	0.0986686	-2.68796	0.00718893	0.141871
ENSRNOG00000026517	1:100755682-100783004	3	Vrk3	protein_coding	VRK serine/threonine kinase 3 [Source:RGD Acc:1549692]	434.971	0.199007	0.0694262	2.86646	0.00415092	0.108485	ENSRNOG00000026649	6:28235695-28340577	6	Dnmt3a	protein_coding	DNA methyltransferase 3 alpha [Source:RGD Acc:1303336]	649.644	-0.207711	0.0775354	-2.67891	0.00738616	0.14484
ENSRNOG00000058733	7:104669672-104801045	1	Asap1	protein_coding	ArfGAP with SH3 domain%2C ankyrin repeat and PH domain 1 [Source:RGD Acc:1307379]	1377.7	0.146782	0.0512337	2.86495	0.00417071	0.108818	ENSRNOG00000026861	1:65851060-65857872	6	AABR07002071.1	protein_coding	zinc finger and SCAN domain containing 18 [Source:NCBI gene%3BAcc:499083]	564.171	-0.323002	0.120711	-2.67582	0.00745464	0.145998
ENSRNOG00000014516	9:42620006-42659184	6	Hs6st1	protein_coding	heparan sulfate 6-O-sulfotransferase 1 [Source:RGD Acc:1309218]	787.583	0.257985	0.090094	2.86351	0.00418976	0.108948	ENSRNOG00000008129	3:46488186-46621873	7	Pla2r1	protein_coding	phospholipase A2 receptor 1 [Source:RGD Acc:1309777]	27.2052	-0.932924	0.348978	-2.6733	0.0075108	0.146458
ENSRNOG00000002053	14:14439082-14689554	7	Fras1	protein_coding	Fraser extracellular matrix complex subunit 1 [Source:RGD Acc:1306516]	485.381	0.57283	0.200011	2.86399	0.00418347	0.108948	ENSRNOG00000061527	14:86148928-86190659	1	Gck	protein_coding	glucokinase [Source:RGD Acc:2670]	115.047	-0.924444	0.346054	-2.67139	0.00755386	0.146458
ENSRNOG00000007364	6:99845954-99870024	5	Rab15	protein_coding	RAB15%2C member RAS oncogene family [Source:RGD Acc:735172]	1976.78	0.662642	0.231684	2.86011	0.00423499	0.109755	ENSRNOG00000010155	16:54040721-54137660	7	Pcm1	protein_coding	pericentriolar material 1 [Source:RGD Acc:620901]	3799.96	-0.106132	0.0397225	-2.67184	0.00754362	0.146458
ENSRNOG00000010658	2:264266984-264293046	6	Cth	protein_coding	cystathionine gamma-lyase [Source:RGD Acc:2443]	57.6006	0.538844	0.188446	2.8594	0.00424442	0.109816	ENSRNOG00000027060	7:120273117-120275581	4	Galr3	protein_coding	galanin receptor 3 [Source:RGD Acc:2658]	13.1582	-1.24942	0.46851	-2.6668	0.00765763	0.147793
ENSRNOG00000004382	6:108635220-108796124	6	Arel1	protein_coding	apoptosis resistant E3 ubiquitin protein ligase 1 [Source:RGD Acc:1307597]	2192.82	0.678713	0.237611	2.85641	0.00428462	0.110671	ENSRNOG00000049213	2:181530832-181531978	2	Npy2r	protein_coding	neuropeptide Y receptor Y2 [Source:RGD Acc:620475]	145.944	-0.585658	0.219861	-2.66377	0.00772712	0.148592
ENSRNOG00000026577	8:113105814-113586418	5	Cpne4	protein_coding	copine 4 [Source:RGD Acc:1308844]	666.176	0.706373	0.247341	2.85587	0.00429197	0.110676	ENSRNOG00000060574	17:45210940-45226545	1	AABR07027819.2	unprocessed_pseudogene	NA	21.2724	-0.775856	0.29158	-2.66087	0.00779383	0.149115
ENSRNOG00000015139	17:9736577-9744420	7	F12	protein_coding	coagulation factor XII [Source:RGD Acc:1359175]	38.9923	1.18046	0.414038	2.8511	0.00435683	0.111789	ENSRNOG00000017187	2:213173403-213178632	3	LOC108348173	protein_coding	protein arginine N-methyltransferase 6 [Source:RGD Acc:11469917]	54.3239	-0.54913	0.206466	-2.65967	0.0078218	0.149115
ENSRNOG00000042189	9:113370033-113504605	2	Rab31	protein_coding	RAB31%2C member RAS oncogene family [Source:RGD Acc:628598]	2075.68	0.277131	0.0973921	2.84552	0.00443397	0.112463	ENSRNOG00000013555	2:44096061-44196605	7	Ankrd55	protein_coding	ankyrin repeat domain 55 [Source:RGD Acc:1307735]	364.165	-0.482338	0.181434	-2.65848	0.00784943	0.149115
ENSRNOG00000014481	17:22619891-22688307	7	Adtrp	protein_coding	androgen-dependent TFPI-regulating protein [Source:RGD Acc:1305679]	39.8585	0.701663	0.246322	2.84856	0.00439173	0.112463	ENSRNOG00000045844	18:4325875-4346769	2	Impact	protein_coding	impact RWD domain protein [Source:RGD Acc:1591977]	16111.3	-0.425251	0.159958	-2.65853	0.00784833	0.149115
ENSRNOG00000017939	3:60513077-60611924	6	Chn1	protein_coding	chimerin 1 [Source:RGD Acc:620139]	5809.2	0.838147	0.294465	2.84634	0.00442248	0.112463	ENSRNOG00000053518	17:45188248-45207065	1	Zscan26	protein_coding	zinc finger and SCAN domain containing 26 [Source:RGD Acc:727885]	1558.09	-0.211183	0.079469	-2.65742	0.00787402	0.149115
ENSRNOG00000007030	5:43603043-43757549	7	Epha7	protein_coding	Eph receptor A7 [Source:RGD Acc:70957]	416.903	0.864167	0.303611	2.8463	0.00442308	0.112463	ENSRNOG00000014871	8:98745310-98761840	8	Zic4	protein_coding	Zic family member 4 [Source:RGD Acc:1307298]	138.573	-0.783753	0.295093	-2.65595	0.00790843	0.149443
ENSRNOG00000023803	2:22646712-22744407	7	Cmya5	protein_coding	cardiomyopathy associated 5 [Source:RGD Acc:1582992]	47.1454	1.23222	0.432851	2.84676	0.0044167	0.112463	ENSRNOG00000022429	18:54108493-54123049	6	Minar2	protein_coding	membrane integral NOTCH2 associated receptor 2 [Source:RGD Acc:1312005]	3214.37	-0.505053	0.190195	-2.65545	0.00792032	0.149443
ENSRNOG00000007014	X:39711201-39951847	7	Cnksr2	protein_coding	connector enhancer of kinase suppressor of Ras 2 [Source:RGD Acc:708454]	1251.81	1.53158	0.538208	2.8457	0.00443135	0.112463	ENSRNOG00000011107	2:91450162-91497091	3	Pcsk1	protein_coding	proprotein convertase subtilisin/kexin type 1 [Source:RGD Acc:3272]	108.816	-0.476758	0.179519	-2.65575	0.00791322	0.149443
ENSRNOG00000056580	13:36532758-36537093	1	En1	protein_coding	engrailed 1 [Source:MGI Acc:MGI:95389]	22.1546	3.08788	1.08514	2.84559	0.00443287	0.112463	ENSRNOG00000042140	8:127144903-127151493	3	Eomes	protein_coding	eomesodermin [Source:MGI Acc:MGI:1201683]	8.71335	-1.63342	0.616991	-2.64739	0.00811156	0.15081
ENSRNOG00000003029	19:25956771-25961666	6	Calr	protein_coding	calreticulin [Source:RGD Acc:620288]	8602.24	0.139067	0.0488833	2.84488	0.00444279	0.112502	ENSRNOG00000038955	18:55685613-55704904	4	MGC105567	protein_coding	similar to cDNA sequence BC023105 [Source:RGD Acc:1565797]	23.2505	-0.850243	0.321184	-2.64721	0.00811585	0.15081
ENSRNOG00000016167	19:56032610-56037077	5	Spata2L	protein_coding	spermatogenesis associated 2-like [Source:RGD Acc:1560840]	383.193	1.07276	0.377158	2.84434	0.00445039	0.112511	ENSRNOG00000011989	19:46525919-46693838	8	Vat1l	protein_coding	vesicle amine transport 1-like [Source:RGD Acc:1598315]	6682.95	-0.481143	0.181755	-2.64721	0.00811601	0.15081
ENSRNOG00000003256	10:25903911-25910325	7	Ccng1	protein_coding	cyclin G1 [Source:RGD Acc:2295]	2488.64	0.456803	0.160689	2.84278	0.00447217	0.112877	ENSRNOG00000037462	14:114176051-114484127	3	Eml6	protein_coding	EMAP like 6 [Source:RGD Acc:1561672]	512.424	-0.403903	0.152541	-2.64784	0.00810075	0.15081
ENSRNOG00000010326	3:176494768-176526018	8	Col20a1	protein_coding	collagen type XX alpha 1 chain [Source:RGD Acc:1563901]	57.7715	0.480617	0.16931	2.83868	0.00453004	0.114151	ENSRNOG00000029805	1:84685931-84698793	5	AABR07002774.2	protein_coding	zinc finger protein 780B [Source:NCBI gene%3BAcc:499110]	216.27	-0.260342	0.098342	-2.64731	0.00811341	0.15081
ENSRNOG00000012325	15:3033495-3435888	5	Adk	protein_coding	adenosine kinase [Source:RGD Acc:2046]	845.681	0.224942	0.079319	2.83591	0.00456948	0.114771	ENSRNOG00000024241	18:27430905-27452420	4	Cdc23	protein_coding	cell division cycle 23 [Source:RGD Acc:1304819]	995.383	-0.198475	0.0748822	-2.65049	0.0080374	0.15081
ENSRNOG00000002238	11:68306659-68349238	7	Sema5b	protein_coding	semaphorin 5B [Source:RGD Acc:1308914]	236.868	0.350017	0.123523	2.83361	0.00460254	0.115227	ENSRNOG00000015026	2:186980793-187101768	7	Arhgef11	protein_coding	Rho guanine nucleotide exchange factor 11 [Source:RGD Acc:619705]	2224.56	-0.144528	0.0545996	-2.64706	0.00811947	0.15081
ENSRNOG00000006410	6:99356509-99361909	5	Akap5	protein_coding	A-kinase anchoring protein 5 [Source:RGD Acc:620829]	664.937	1.69256	0.597789	2.83137	0.00463494	0.115541	ENSRNOG00000015230	1:56982821-57001665	7	Ermard	protein_coding	ER membrane-associated RNA degradation [Source:RGD Acc:1309374]	439.927	-0.199827	0.0756603	-2.64111	0.00826353	0.15257
ENSRNOG00000018784	19:54553419-54613477	6	Jph3	protein_coding	junctophilin 3 [Source:RGD Acc:1308416]	3012.13	0.47522	0.16797	2.8292	0.00466644	0.115704	ENSRNOG00000002139	14:33649637-33677031	8	RGD1311575	protein_coding	hypothetical LOC289568 [Source:RGD Acc:1311575]	3390.18	-0.262332	0.099436	-2.6382	0.00833467	0.153314
ENSRNOG00000002229	11:68695839-68842320	6	Adcy5	protein_coding	adenylate cyclase 5 [Source:RGD Acc:71014]	3339.43	0.90945	0.321407	2.82959	0.00466071	0.115704	ENSRNOG00000001699	11:33781870-33801999	5	Setd4	protein_coding	SET domain containing 4 [Source:RGD Acc:619899]	286.48	-0.261568	0.0991901	-2.63704	0.0083633	0.153314
ENSRNOG00000000314	20:47494270-47563222	7	Sec63	protein_coding	SEC63 homolog%2C protein translocation regulator [Source:RGD Acc:1304984]	2563.03	0.151569	0.053614	2.82705	0.00469795	0.116299	ENSRNOG00000057628	6:26686033-26697116	1	Slc5a6	protein_coding	solute carrier family 5 member 6 [Source:RGD Acc:69648]	1106.11	-0.157873	0.0598551	-2.63759	0.00834979	0.153314
ENSRNOG00000018385	1:224882439-224884205	4	Chrm1	protein_coding	cholinergic receptor%2C muscarinic 1 [Source:RGD Acc:2342]	372.832	2.29656	0.812698	2.82585	0.00471553	0.116547	ENSRNOG00000002919	10:90990762-90999506	9	Gfap	protein_coding	glial fibrillary acidic protein [Source:RGD Acc:2679]	13172.2	-0.446647	0.16988	-2.62919	0.00855894	0.1549
ENSRNOG00000047988	1:198120099-198121158	2	Bola2	protein_coding	bolA family member 2 [Source:RGD Acc:1565363]	405.305	0.265094	0.0938535	2.82455	0.00473477	0.116645	ENSRNOG00000017346	3:177310753-177341547	6	Myt1	protein_coding	myelin transcription factor 1 [Source:RGD Acc:1304899]	473.054	-0.318217	0.121	-2.62988	0.00854139	0.1549
ENSRNOG00000009243	8:47511719-47529689	4	Oaf	protein_coding	out at first homolog [Source:RGD Acc:1305890]	280.687	0.782912	0.27723	2.82405	0.0047421	0.116645	ENSRNOG00000014628	16:70859280-70869634	7	Pomk	protein_coding	protein-O-mannose kinase [Source:RGD Acc:1310810]	977.401	-0.173244	0.0659035	-2.62875	0.00856994	0.1549
ENSRNOG00000014625	7:12426809-12432130	4	Atp5f1d	protein_coding	ATP synthase F1 subunit delta [Source:RGD Acc:621372]	1674.58	0.269629	0.0955625	2.82149	0.00478006	0.11698	ENSRNOG00000010983	1:102258124-102327201	6	Otog	protein_coding	otogelin [Source:RGD Acc:1306610]	6.85847	-1.82294	0.693968	-2.62684	0.00861825	0.15541
ENSRNOG00000011951	2:41911131-41916901	4	Plk2	protein_coding	polo-like kinase 2 [Source:RGD Acc:620760]	1147.56	1.07516	0.381113	2.8211	0.00478596	0.11698	ENSRNOG00000015441	1:196942364-196967220	7	Il4r	protein_coding	interleukin 4 receptor [Source:RGD Acc:2899]	288.937	-0.389799	0.148387	-2.62691	0.00861634	0.15541
ENSRNOG00000046984	3:11629556-11641466	2	St6galnac6	protein_coding	ST6 N-acetylgalactosaminide alpha-2%2C6-sialyltransferase 6 [Source:RGD Acc:1303196]	1574.78	0.244265	0.0866238	2.81984	0.00480472	0.117253	ENSRNOG00000061051	1:120866832-120893997	1	AABR07003933.1	protein_coding	NA	127.458	-0.613653	0.233862	-2.624	0.00869046	0.156347
ENSRNOG00000002202	14:16491573-16493876	6	Sowahb	protein_coding	sosondowah ankyrin repeat domain family member B [Source:RGD Acc:1311994]	28.2054	1.06709	0.378619	2.81838	0.00482668	0.117393	ENSRNOG00000016687	1:72443758-72461547	5	Ssc5d	protein_coding	scavenger receptor cysteine rich family member with 5 domains [Source:RGD Acc:1565772]	187.105	-0.413422	0.157743	-2.62086	0.00877082	0.156609
ENSRNOG00000019937	19:58823814-58862926	5	Kcnk1	protein_coding	potassium two pore domain channel subfamily K member 1 [Source:RGD Acc:621447]	729.661	0.582829	0.207048	2.81495	0.00487853	0.117938	ENSRNOG00000019573	19:37913336-37916813	5	Lcat	protein_coding	lecithin cholesterol acyltransferase [Source:RGD Acc:2993]	456.625	-0.382442	0.145976	-2.6199	0.00879561	0.156609
ENSRNOG00000017882	17:76532611-76938956	6	Camk1d	protein_coding	calcium/calmodulin-dependent protein kinase ID [Source:RGD Acc:1560691]	1092.25	0.707285	0.251376	2.81366	0.0048981	0.118206	ENSRNOG00000019950	1:220190067-220204032	4	Peli3	protein_coding	pellino E3 ubiquitin protein ligase family member 3 [Source:RGD Acc:1305989]	723.828	-0.379318	0.144822	-2.6192	0.00881364	0.156609
ENSRNOG00000019857	7:11582984-11628929	4	Gng7	protein_coding	G protein subunit gamma 7 [Source:RGD Acc:61860]	2204.45	1.86336	0.662361	2.81322	0.00490487	0.118206	ENSRNOG00000024445	10:11786121-11807928	6	Slx4	protein_coding	SLX4 structure-specific endonuclease subunit [Source:RGD Acc:1566009]	719.066	-0.341857	0.13049	-2.6198	0.00879822	0.156609
ENSRNOG00000055446	19:11473541-11508102	1	Amfr	protein_coding	autocrine motility factor receptor [Source:RGD Acc:1311551]	3118.65	0.104999	0.0373479	2.81139	0.00493281	0.118296	ENSRNOG00000016108	19:41731646-41798383	6	Phlpp2	protein_coding	PH domain and leucine rich repeat protein phosphatase 2 [Source:RGD Acc:1562857]	1045.94	-0.245697	0.0937502	-2.62076	0.00877329	0.156609
ENSRNOG00000012710	15:108286453-108433529	8	Ubac2	protein_coding	UBA domain containing 2 [Source:RGD Acc:1311689]	771.276	0.226605	0.0806144	2.81097	0.00493917	0.118296	ENSRNOG00000019122	3:3856218-3890758	7	Sec16a	protein_coding	SEC16 homolog A%2C endoplasmic reticulum export factor [Source:RGD Acc:2322350]	2515.65	-0.153872	0.0587528	-2.61898	0.0088194	0.156609
ENSRNOG00000057315	7:140788987-140910422	1	Kcnh3	protein_coding	potassium voltage-gated channel subfamily H member 3 [Source:RGD Acc:71070]	402.107	2.48932	0.885184	2.8122	0.00492038	0.118296	ENSRNOG00000016744	3:156937733-157099306	7	Chd6	protein_coding	chromodomain helicase DNA binding protein 6 [Source:RGD Acc:1310465]	2797.22	-0.203178	0.0776892	-2.61527	0.00891565	0.15754
ENSRNOG00000004423	13:95589668-95591236	6	Zbtb18	protein_coding	zinc finger and BTB domain containing 18 [Source:RGD Acc:621548]	735.06	0.991706	0.353031	2.80912	0.00496778	0.118797	ENSRNOG00000060067	3:177389703-177392442	1	LOC102549636	lincRNA	uncharacterized LOC102549636 [Source:RGD Acc:7746998]	19.3122	-1.01802	0.389641	-2.61272	0.00898257	0.158225
ENSRNOG00000010610	16:37457135-37495758	4	Hpgd	protein_coding	15-hydroxyprostaglandin dehydrogenase [Source:RGD Acc:620087]	22.8902	1.37274	0.488777	2.80852	0.00497694	0.118832	ENSRNOG00000004542	6:122920317-122974522	7	Ttc8	protein_coding	tetratricopeptide repeat domain 8 [Source:RGD Acc:1307769]	323.323	-0.280744	0.107463	-2.61247	0.00898911	0.158225
ENSRNOG00000001827	11:80736576-80803382	8	Masp1	protein_coding	mannan-binding lectin serine peptidase 1 [Source:RGD Acc:620213]	312.898	0.439859	0.156658	2.80776	0.00498869	0.118929	ENSRNOG00000036572	1:282213675-282235974	3	Sfxn4	protein_coding	sideroflexin 4 [Source:RGD Acc:1306088]	278.85	-0.241508	0.0924446	-2.61247	0.00898914	0.158225
ENSRNOG00000012074	1:15062432-15080907	6	Ifngr1	protein_coding	interferon gamma receptor 1 [Source:RGD Acc:620570]	768.694	0.310836	0.110843	2.8043	0.00504259	0.118972	ENSRNOG00000010560	2:24546536-24554683	5	Otp	protein_coding	orthopedia homeobox [Source:RGD Acc:727945]	209.705	-1.16434	0.44607	-2.61022	0.00904836	0.158415
ENSRNOG00000011211	2:119330080-119537837	4	Pex5l	protein_coding	peroxisomal biogenesis factor 5-like [Source:RGD Acc:708407]	1591.15	0.343053	0.122362	2.80358	0.00505383	0.118972	ENSRNOG00000016112	1:247519939-247537943	7	Cd274	protein_coding	CD274 molecule [Source:RGD Acc:1566211]	118.122	-0.527	0.201956	-2.60948	0.00906803	0.158415
ENSRNOG00000006911	6:99659651-99783047	7	Sptb	protein_coding	spectrin%2C beta%2C erythrocytic [Source:RGD Acc:1303243]	2197.28	0.417526	0.148886	2.80433	0.00504211	0.118972	ENSRNOG00000030410	12:5485903-5490935	3	Zfp958	protein_coding	zinc finger protein 958 [Source:RGD Acc:2311392]	290.051	-0.226168	0.0866011	-2.61161	0.00901173	0.158415
ENSRNOG00000031053	MT:9870-10166	3	Mt-nd4l	protein_coding	mitochondrially encoded NADH 4L dehydrogenase [Source:RGD Acc:620494]	9571.25	0.526583	0.18767	2.80589	0.00501775	0.118972	ENSRNOG00000030759	X:34623405-34673742	5	Nhs	protein_coding	NHS actin remodeling regulator [Source:RGD Acc:1561818]	323.759	-0.304227	0.116929	-2.6018	0.0092737	0.159958
ENSRNOG00000019645	14:83943977-84106997	6	Osbp2	protein_coding	oxysterol binding protein 2 [Source:RGD Acc:1310505]	752.993	0.627109	0.223549	2.80524	0.00502784	0.118972	ENSRNOG00000060105	5:81179605-82168427	1	Astn2	protein_coding	astrotactin 2 [Source:RGD Acc:2320342]	807.899	-0.254019	0.0976094	-2.60241	0.00925724	0.159958
ENSRNOG00000029260	12:37805332-37903855	5	Pitpnm2	protein_coding	phosphatidylinositol transfer protein%2C membrane-associated 2 [Source:RGD Acc:1310867]	2818.05	0.956487	0.341212	2.80321	0.00505971	0.118972	ENSRNOG00000027940	7:12652415-12663819	7	Plppr3	protein_coding	phospholipid phosphatase related 3 [Source:RGD Acc:727823]	1342.67	-0.209476	0.080497	-2.60229	0.00926045	0.159958
ENSRNOG00000048174	10:38779132-38782419	2	Uqcrq	protein_coding	ubiquinol-cytochrome c reductase%2C complex III subunit VII [Source:RGD Acc:1562350]	798.332	0.191519	0.0683505	2.80202	0.00507844	0.119232	ENSRNOG00000026564	17:16333415-16380573	6	Ptpdc1	protein_coding	protein tyrosine phosphatase domain containing 1 [Source:RGD Acc:1307698]	670.055	-0.326504	0.125527	-2.60106	0.00929353	0.160122
ENSRNOG00000007478	3:81314149-81344110	4	Cry2	protein_coding	cryptochrome circadian regulator 2 [Source:RGD Acc:620935]	1555.24	0.327281	0.11689	2.79991	0.00511168	0.119357	ENSRNOG00000015546	18:16438091-16445505	6	MGC116121	protein_coding	similar to RIKEN cDNA 2700062C07 [Source:RGD Acc:1564673]	315.712	-0.412307	0.158798	-2.59642	0.00942005	0.161654
ENSRNOG00000013971	1:233124092-233145941	7	Psat1	protein_coding	phosphoserine aminotransferase 1 [Source:RGD Acc:735170]	3122.59	0.36276	0.129584	2.79943	0.00511926	0.119357	ENSRNOG00000025408	16:3754968-3765917	6	Dux4	protein_coding	double homeobox 4 [Source:RGD Acc:1311053]	119.603	-0.408918	0.157469	-2.59681	0.00940926	0.161654
ENSRNOG00000026432	1:226435979-226493377	7	Syt7	protein_coding	synaptotagmin 7 [Source:RGD Acc:62013]	1397.55	0.57597	0.205956	2.79657	0.00516476	0.119522	ENSRNOG00000051073	X:115599716-115625360	1	AABR07040953.1	antisense	NA	88.9115	-0.463175	0.178561	-2.59394	0.00948843	0.161858
ENSRNOG00000012362	1:192613372-192709078	3	Cacng3	protein_coding	calcium voltage-gated channel auxiliary subunit gamma 3 [Source:RGD Acc:628803]	680.211	1.11964	0.400389	2.79637	0.00516805	0.119522	ENSRNOG00000051813	8:79606789-79627166	1	Pygo1	protein_coding	pygopus family PHD finger 1 [Source:RGD Acc:1594620]	374.517	-0.251608	0.0971395	-2.59017	0.00959282	0.163279
ENSRNOG00000017410	18:73645907-73812271	7	Loxhd1	protein_coding	lipoxygenase homology domains 1 [Source:RGD Acc:1304815]	10.7767	1.31377	0.469659	2.79729	0.0051534	0.119522	ENSRNOG00000012471	2:22343727-22385855	7	Thbs4	protein_coding	thrombospondin 4 [Source:RGD Acc:62046]	9.70531	-1.16091	0.448616	-2.58775	0.00966039	0.163504
ENSRNOG00000033528	16:27399467-27597240	4	Tll1	protein_coding	tolloid-like 1 [Source:RGD Acc:1306120]	99.6111	0.831821	0.297775	2.79346	0.00521478	0.120011	ENSRNOG00000003875	X:134742356-134792618	7	Ocrl	protein_coding	OCRL%2C inositol polyphosphate-5-phosphatase [Source:RGD Acc:1594526]	1350.54	-0.266956	0.103148	-2.58808	0.00965121	0.163504
ENSRNOG00000060237	13:35436532-35442222	1	Inhbb	protein_coding	inhibin subunit beta B [Source:RGD Acc:2913]	60.8322	0.848194	0.303744	2.79247	0.00523081	0.120011	ENSRNOG00000012329	16:61735181-61753476	6	Saraf	protein_coding	store-operated calcium entry-associated regulatory factor [Source:RGD Acc:1303011]	4814.55	-0.256174	0.0991056	-2.58486	0.00974194	0.16455
ENSRNOG00000019181	18:55865467-55916220	5	Synpo	protein_coding	synaptopodin [Source:RGD Acc:620668]	601.259	1.18132	0.422722	2.79456	0.00519705	0.120011	ENSRNOG00000017237	9:115916907-116042123	6	Lama1	protein_coding	laminin subunit alpha 1 [Source:RGD Acc:1307207]	167.278	-0.502731	0.194706	-2.582	0.00982298	0.165377
ENSRNOG00000014485	1:31576183-31591849	5	Pdcd6	protein_coding	programmed cell death 6 [Source:RGD Acc:1311239]	660.176	0.165282	0.0592468	2.78971	0.00527546	0.120484	ENSRNOG00000046973	16:80904125-81072145	2	LOC103693999	protein_coding	transmembrane and coiled-coil domain-containing protein 3 [Source:RGD Acc:9333008]	107.175	-0.425286	0.165839	-2.56445	0.0103339	0.168783
ENSRNOG00000046283	11:82734613-82741428	2	Tmem41a	protein_coding	transmembrane protein 41a [Source:RGD Acc:1591692]	330.526	0.452948	0.162432	2.78854	0.00529456	0.120484	ENSRNOG00000024852	3:127528434-127569093	5	Tmx4	protein_coding	thioredoxin-related transmembrane protein 4 [Source:RGD Acc:1305146]	12347.8	-0.385123	0.150046	-2.56669	0.0102673	0.168783
ENSRNOG00000004828	3:44270653-44342355	7	Acvr1c	protein_coding	activin A receptor type 1C [Source:RGD Acc:621789]	204.925	0.821205	0.294475	2.78871	0.00529183	0.120484	ENSRNOG00000003762	X:134647703-134719097	7	Smarca1	protein_coding	SWI/SNF related%2C matrix associated%2C actin dependent regulator of chromatin%2C subfamily a%2C member 1 [Source:RGD Acc:1561046]	936.161	-0.314138	0.122544	-2.56346	0.0103635	0.168783
ENSRNOG00000061215	1:189944895-189960073	1	Crym	protein_coding	crystallin%2C mu [Source:RGD Acc:620943]	775.579	1.80102	0.645874	2.7885	0.00529532	0.120484	ENSRNOG00000007283	14:115314890-115352562	6	Erlec1	protein_coding	endoplasmic reticulum lectin 1 [Source:RGD Acc:1306508]	2454.71	-0.301236	0.117454	-2.56472	0.0103259	0.168783
ENSRNOG00000018416	9:16862248-16902199	7	Ttbk1	protein_coding	tau tubulin kinase 1 [Source:RGD Acc:1559518]	1478.68	0.407061	0.146181	2.78465	0.00535862	0.121567	ENSRNOG00000027552	4:157735748-157743199	4	Tapbpl	protein_coding	TAP binding protein-like [Source:RGD Acc:1307893]	191.527	-0.291625	0.113704	-2.56478	0.010324	0.168783
ENSRNOG00000020426	1:82112449-82120902	7	Erf	protein_coding	Ets2 repressor factor [Source:RGD Acc:1311991]	432.188	0.714106	0.256523	2.78379	0.00537273	0.121708	ENSRNOG00000027193	3:7035169-7038421	4	AABR07051376.1	protein_coding	NA	694.358	-0.284681	0.110883	-2.56741	0.0102463	0.168783
ENSRNOG00000016653	9:94569286-94601852	4	Ngef	protein_coding	neuronal guanine nucleotide exchange factor [Source:RGD Acc:1309055]	2139.96	1.07055	0.384769	2.78232	0.0053971	0.122082	ENSRNOG00000050562	X:73390903-73413931	3	Zfp449	protein_coding	zinc finger protein 449 [Source:RGD Acc:1584453]	400.412	-0.268554	0.10453	-2.56915	0.0101947	0.168783
ENSRNOG00000014366	17:13670520-13791043	3	Shc3	protein_coding	SHC adaptor protein 3 [Source:RGD Acc:69348]	657.145	0.545676	0.196319	2.77954	0.00544354	0.122953	ENSRNOG00000003833	13:109990294-109997092	4	Nenf	protein_coding	neudesin neurotrophic factor [Source:RGD Acc:1303289]	545.495	-0.244075	0.0950314	-2.56836	0.0102181	0.168783
ENSRNOG00000014874	14:81725513-81811142	5	Zfyve28	protein_coding	zinc finger FYVE-type containing 28 [Source:RGD Acc:1310151]	407.593	0.789811	0.284575	2.77541	0.00551324	0.123624	ENSRNOG00000014548	17:22984844-23179701	7	Nedd9	protein_coding	neural precursor cell expressed%2C developmentally down-regulated 9 [Source:RGD Acc:1306276]	355.886	-0.188009	0.0731971	-2.56852	0.0102133	0.168783
ENSRNOG00000018927	1:212622094-212622537	2	Sprn	protein_coding	shadow of prion protein [Source:RGD Acc:1561845]	154.096	1.0262	0.36997	2.77374	0.00554164	0.123902	ENSRNOG00000058588	14:38192446-38233852	1	Nfxl1	protein_coding	nuclear transcription factor%2C X-box binding-like 1 [Source:RGD Acc:1359201]	474.45	-0.176801	0.0688246	-2.56886	0.0102033	0.168783
ENSRNOG00000016952	7:12171185-12175835	5	Uqcr11	protein_coding	ubiquinol-cytochrome c reductase%2C complex III subunit XI [Source:RGD Acc:1590985]	1413.57	0.417528	0.150627	2.77192	0.00557259	0.124056	ENSRNOG00000056134	11:38881477-38888955	1	AABR07033757.1	lincRNA	NA	37.2386	-0.571844	0.223195	-2.56209	0.0104046	0.168919
ENSRNOG00000012349	1:146027822-146029840	3	Tlnrd1	protein_coding	talin rod domain containing 1 [Source:RGD Acc:1311666]	439.397	0.172973	0.06243	2.77067	0.00559417	0.124358	ENSRNOG00000024737	1:193076430-193146394	6	Tnrc6a	protein_coding	trinucleotide repeat containing adaptor 6A [Source:RGD Acc:1307268]	3270.71	-0.354229	0.138279	-2.56171	0.0104159	0.168925
ENSRNOG00000025415	13:81988926-82006005	7	Mettl11b	protein_coding	methyltransferase like 11B [Source:RGD Acc:1564106]	31.6427	1.07915	0.389831	2.76825	0.00563576	0.125103	ENSRNOG00000001348	12:40619377-40625883	5	Erp29	protein_coding	endoplasmic reticulum protein 29 [Source:RGD Acc:619781]	1063.08	-0.197434	0.0772975	-2.55421	0.0106428	0.171706
ENSRNOG00000005271	6:145546595-145625236	5	Rapgef5	protein_coding	Rap guanine nucleotide exchange factor 5 [Source:RGD Acc:1561668]	1855.57	0.801221	0.28986	2.76417	0.00570682	0.126208	ENSRNOG00000003014	11:64761146-64788208	7	Poglut1	protein_coding	protein O-glucosyltransferase 1 [Source:RGD Acc:1306248]	1280.27	-0.368348	0.14426	-2.55336	0.010669	0.171769
ENSRNOG00000004731	3:101840630-102151489	7	Ano3	protein_coding	anoctamin 3 [Source:RGD Acc:1308873]	1301.13	1.66827	0.604863	2.7581	0.0058139	0.127956	ENSRNOG00000018878	1:219511910-219519398	6	Ssh3	protein_coding	slingshot protein phosphatase 3 [Source:RGD Acc:1308679]	882.528	-0.270813	0.106113	-2.55212	0.010707	0.171856
ENSRNOG00000010881	9:65698712-65763273	8	Trak2	protein_coding	trafficking kinesin protein 2 [Source:RGD Acc:620915]	8186.43	0.55677	0.201913	2.75747	0.00582507	0.128019	ENSRNOG00000009980	2:44664124-44726689	7	Plpp1	protein_coding	phospholipid phosphatase 1 [Source:RGD Acc:621832]	387.522	-0.184018	0.0721044	-2.5521	0.0107077	0.171856
ENSRNOG00000012163	5:160182251-160219812	7	Plekhm2	protein_coding	pleckstrin homology and RUN domain containing M2 [Source:RGD Acc:1307005]	1852.38	0.208435	0.0756142	2.75655	0.00584138	0.128196	ENSRNOG00000036802	3:154863072-154869460	4	Snhg11	protein_coding	small nucleolar RNA host gene 11 [Source:RGD Acc:1563912]	6949.43	-0.346172	0.13574	-2.55026	0.0107642	0.172228
ENSRNOG00000038190	18:86420361-86878142	3	Dok6	protein_coding	docking protein 6 [Source:RGD Acc:1564376]	550.214	0.495802	0.180143	2.75227	0.00591843	0.12879	ENSRNOG00000039415	18:31095613-31109025	5	Fchsd1	protein_coding	FCH and double SH3 domains 1 [Source:RGD Acc:1308240]	219.019	-0.575104	0.225746	-2.54757	0.0108476	0.173134
ENSRNOG00000010011	4:80025440-80107884	8	Osbpl3	protein_coding	oxysterol binding protein-like 3 [Source:RGD Acc:1564287]	226.003	0.644263	0.234179	2.75115	0.00593856	0.129047	ENSRNOG00000020637	1:203509731-203511695	4	Hmx3	protein_coding	H6 family homeobox 3 [Source:RGD Acc:1559927]	48.5903	-1.47839	0.580872	-2.54512	0.0109241	0.173886
ENSRNOG00000027833	2:178225915-178334900	6	Fnip2	protein_coding	folliculin interacting protein 2 [Source:RGD Acc:1562174]	324.909	0.270717	0.0985949	2.74575	0.0060373	0.131009	ENSRNOG00000058626	9:3127618-3697736	1	Kcnh8	protein_coding	potassium voltage-gated channel subfamily H member 8 [Source:RGD Acc:2549]	52.6456	-0.694733	0.273179	-2.54314	0.010986	0.173941
ENSRNOG00000006130	7:3104551-3123297	7	Rab5b	protein_coding	RAB5B%2C member RAS oncogene family [Source:RGD Acc:1306489]	4456.31	0.0854069	0.0311254	2.74396	0.00607022	0.131354	ENSRNOG00000024112	14:2069409-2083370	5	Dgkq	protein_coding	diacylglycerol kinase%2C theta [Source:RGD Acc:2320722]	1464.37	-0.314856	0.123784	-2.54359	0.010972	0.173941
ENSRNOG00000024870	7:30699476-31681182	7	Anks1b	protein_coding	ankyrin repeat and sterile alpha motif domain containing 1B [Source:RGD Acc:1565556]	1714.22	0.502456	0.183392	2.7398	0.00614775	0.132159	ENSRNOG00000012786	X:123205869-123213882	7	Pgrmc1	protein_coding	progesterone receptor membrane component 1 [Source:RGD Acc:70890]	6830.32	-0.222762	0.0875531	-2.54431	0.0109493	0.173941
ENSRNOG00000061508	X:33884499-34057399	1	Reps2	protein_coding	RALBP1 associated Eps domain containing protein 2 [Source:MGI Acc:MGI:2663511]	404.077	0.515249	0.188047	2.74	0.00614397	0.132159	ENSRNOG00000051257	X:74333329-74337975	2	AABR07039356.2	lincRNA	NA	1843.76	-0.192058	0.0757216	-2.53636	0.011201	0.17612
ENSRNOG00000049758	10:108258240-108321644	2	Tbc1d16	protein_coding	TBC1 domain family%2C member 16 [Source:RGD Acc:1588560]	547.416	0.497868	0.181793	2.73866	0.00616909	0.132359	ENSRNOG00000046472	7:124149751-124198200	2	Arfgap3	protein_coding	ADP-ribosylation factor GTPase activating protein 3 [Source:RGD Acc:1560066]	529.007	-0.283155	0.111864	-2.53124	0.011366	0.177131
ENSRNOG00000013133	3:142383278-142387481	3	Foxa2	protein_coding	forkhead box A2 [Source:RGD Acc:2808]	9.38124	4.1861	1.52983	2.73633	0.00621294	0.132772	ENSRNOG00000005982	14:100415668-100427260	6	C1d	protein_coding	C1D nuclear receptor corepressor [Source:RGD Acc:1560600]	699.365	-0.208557	0.0823915	-2.5313	0.0113642	0.177131
ENSRNOG00000018708	1:219439953-219443570	6	Ppp1ca	protein_coding	protein phosphatase 1 catalytic subunit alpha [Source:RGD Acc:3375]	2626.82	0.313247	0.11463	2.73267	0.00628228	0.133151	ENSRNOG00000047296	10:95250294-95349789	2	Bptf	protein_coding	bromodomain PHD finger transcription factor [Source:MGI Acc:MGI:2444008]	2767.69	-0.160588	0.0634353	-2.53153	0.0113566	0.177131
ENSRNOG00000047246	19:39077580-39087880	1	Chtf8	protein_coding	chromosome transmission fidelity factor 8 [Source:RGD Acc:1306894]	1002.33	0.348466	0.127448	2.73418	0.00625364	0.133151	ENSRNOG00000026542	13:79736482-79801561	7	Suco	protein_coding	SUN domain containing ossification factor [Source:RGD Acc:735185]	1207.29	-0.138349	0.0546561	-2.53127	0.0113649	0.177131
ENSRNOG00000018485	3:60051535-60105242	7	Gpr155	protein_coding	G protein-coupled receptor 155 [Source:RGD Acc:1309162]	835.292	0.385791	0.141135	2.73349	0.00626665	0.133151	ENSRNOG00000024135	X:105805902-105835327	4	Zmat1	protein_coding	zinc finger%2C matrin-type 1 [Source:RGD Acc:1565344]	700.994	-0.349189	0.138009	-2.53019	0.0114001	0.177447
ENSRNOG00000016962	9:94702129-94724902	5	Neu2	protein_coding	neuraminidase 2 [Source:RGD Acc:3164]	58.8095	1.52994	0.559615	2.73392	0.00625856	0.133151	ENSRNOG00000023492	18:1723565-1784233	6	Greb1l	protein_coding	GREB1 like retinoic acid receptor coactivator [Source:RGD Acc:1562371]	135.346	-0.542562	0.214695	-2.52713	0.0114999	0.178122
ENSRNOG00000011226	X:105352402-105355716	7	Timm8a1	protein_coding	translocase of inner mitochondrial membrane 8A1 [Source:RGD Acc:621801]	196.963	0.332541	0.121724	2.73192	0.00629665	0.133272	ENSRNOG00000031890	8:53839098-53901358	6	Ncam1	protein_coding	neural cell adhesion molecule 1 [Source:RGD Acc:67378]	9056.85	-0.258055	0.102115	-2.5271	0.011501	0.178122
ENSRNOG00000004973	6:134804141-134939358	7	Ppp2r5c	protein_coding	protein phosphatase 2%2C regulatory subunit B'%2C gamma [Source:RGD Acc:1585097]	2564.33	0.225811	0.0826835	2.73103	0.00631361	0.133448	ENSRNOG00000019147	3:14514868-14538241	7	Stom	protein_coding	stomatin [Source:RGD Acc:1305109]	220.501	-0.463905	0.183801	-2.52395	0.0116044	0.178762
ENSRNOG00000018568	10:88621925-88645364	6	Rab5c	protein_coding	RAB5C%2C member RAS oncogene family [Source:RGD Acc:1307095]	1974.19	0.208484	0.0763969	2.72895	0.00635355	0.133834	ENSRNOG00000005285	6:80302303-80334522	6	Fbxo33	protein_coding	F-box protein 33 [Source:RGD Acc:1307543]	1089.79	-0.245998	0.097474	-2.52373	0.0116117	0.178762
ENSRNOG00000014629	1:173728184-173764250	5	Lmo1	protein_coding	LIM domain only 1 [Source:RGD Acc:621166]	193.859	0.281359	0.10311	2.72873	0.00635782	0.133834	ENSRNOG00000014791	1:70222964-70237443	8	Peg3	protein_coding	paternally expressed 3 [Source:RGD Acc:2323590]	44547.5	-0.552586	0.219101	-2.52206	0.011667	0.179258
ENSRNOG00000030180	1:226500692-226501920	4	Lrrc10b	protein_coding	leucine rich repeat containing 10B [Source:RGD Acc:1564983]	178.777	2.02155	0.740768	2.72899	0.00635284	0.133834	ENSRNOG00000012705	10:85632819-85636902	5	Pcgf2	protein_coding	polycomb group ring finger 2 [Source:RGD Acc:1305097]	170.337	-0.312289	0.123901	-2.52047	0.0117198	0.17989
ENSRNOG00000009205	2:250218641-250241673	6	Lmo4	protein_coding	LIM domain only 4 [Source:RGD Acc:1305670]	738.404	0.655602	0.240301	2.72826	0.006367	0.133845	ENSRNOG00000047374	3:172385672-172434613	2	Gnas	protein_coding	GNAS complex locus [Source:NCBI gene%3BAcc:24896]	18216.3	-0.298436	0.118452	-2.51947	0.0117532	0.180066
ENSRNOG00000036681	10:109825515-109827143	3	Myadml2	protein_coding	myeloid-associated differentiation marker-like 2 [Source:RGD Acc:1311499]	46.7311	0.673499	0.247106	2.72555	0.00641947	0.134401	ENSRNOG00000008641	15:19721293-19733967	6	Gnpnat1	protein_coding	glucosamine-phosphate N-acetyltransferase 1 [Source:RGD Acc:1563144]	377.996	-0.226036	0.0897673	-2.51802	0.0118016	0.180607
ENSRNOG00000017905	19:53629779-53646058	8	Map1lc3b	protein_coding	microtubule-associated protein 1 light chain 3 beta [Source:RGD Acc:621315]	2360.02	0.160356	0.0588596	2.72438	0.00644229	0.134514	ENSRNOG00000003189	X:72128994-72133692	7	Cited1	protein_coding	Cbp/p300-interacting transactivator with Glu/Asp-rich carboxy-terminal domain 1 [Source:RGD Acc:620781]	136.602	-0.735751	0.292748	-2.51326	0.0119622	0.182165
ENSRNOG00000042446	3:110491226-110492398	1	Ankrd63	protein_coding	ankyrin repeat domain 63 [Source:RGD Acc:1595953]	82.4842	2.5348	0.930905	2.72294	0.0064703	0.134917	ENSRNOG00000011611	15:24078280-24101821	8	Mapk1ip1l	protein_coding	mitogen-activated protein kinase 1 interacting protein 1-like [Source:RGD Acc:1311455]	764.292	-0.147546	0.0587637	-2.51084	0.0120445	0.182877
ENSRNOG00000008709	8:33239139-33392305	6	Arhgap32	protein_coding	Rho GTPase activating protein 32 [Source:RGD Acc:1305267]	4870.65	0.741859	0.272559	2.72183	0.00649211	0.135185	ENSRNOG00000046971	1:86938138-86940780	1	Ccer2	protein_coding	coiled-coil glutamate-rich protein 2 [Source:MGI Acc:MGI:3645242]	72.3128	-0.598938	0.238665	-2.50953	0.0120891	0.183195
ENSRNOG00000043031	6:136548307-136550371	2	Rd3l	protein_coding	retinal degeneration 3-like [Source:RGD Acc:1305627]	18.9102	1.61792	0.594518	2.7214	0.00650063	0.135185	ENSRNOG00000043151	5:103251986-103366264	2	Cntln	protein_coding	centlein [Source:RGD Acc:1308101]	165.815	-0.32782	0.130887	-2.50461	0.0122587	0.184681
ENSRNOG00000030683	20:32086746-32115357	5	Vps26a	protein_coding	VPS26 retromer complex component A [Source:RGD Acc:1359254]	501.047	0.227741	0.0837036	2.7208	0.00651247	0.13525	ENSRNOG00000010529	1:56653938-56683731	7	Thbs2	protein_coding	thrombospondin 2 [Source:RGD Acc:1310979]	185.828	-0.680213	0.271754	-2.50305	0.0123129	0.18485
ENSRNOG00000017392	2:124081072-124134681	6	Fgf2	protein_coding	fibroblast growth factor 2 [Source:RGD Acc:2609]	161.54	0.547298	0.201442	2.7169	0.00658969	0.136617	ENSRNOG00000046195	10:39330731-39373437	2	AABR07029596.1	protein_coding	NA	106.303	-0.402133	0.160675	-2.50278	0.0123223	0.18485
ENSRNOG00000001706	11:69484293-70025633	8	Kalrn	protein_coding	kalirin%2C RhoGEF kinase [Source:RGD Acc:621865]	2035.05	1.00112	0.368542	2.71644	0.00659891	0.136617	ENSRNOG00000019921	10:15201503-15204143	5	Rhbdl1	protein_coding	rhomboid like 1 [Source:RGD Acc:620699]	713.323	-0.267983	0.107083	-2.50257	0.0123297	0.18485
ENSRNOG00000005058	3:103726238-103733354	7	Lpcat4	protein_coding	lysophosphatidylcholine acyltransferase 4 [Source:RGD Acc:1311177]	937.254	0.404103	0.148886	2.71417	0.00664421	0.136883	ENSRNOG00000048025	X:104882704-104909739	2	Cstf2	protein_coding	cleavage stimulation factor subunit 2 [Source:RGD Acc:1596566]	2322.61	-0.18618	0.0743791	-2.50312	0.0123104	0.18485
ENSRNOG00000026791	19:57127054-57192095	4	Pgbd5	protein_coding	piggyBac transposable element derived 5 [Source:RGD Acc:1310825]	718.299	0.91677	0.337722	2.71457	0.00663613	0.136883	ENSRNOG00000008552	3:72403993-72447801	6	P2rx3	protein_coding	purinergic receptor P2X 3 [Source:RGD Acc:620253]	36.6749	-0.6047	0.241848	-2.50033	0.0124077	0.185448
ENSRNOG00000017556	3:80833272-80841006	5	Chrm4	protein_coding	cholinergic receptor%2C muscarinic 4 [Source:RGD Acc:2344]	221.4	1.18906	0.43842	2.71216	0.0066847	0.137352	ENSRNOG00000004589	6:104068547-104250174	7	Galnt16	protein_coding	polypeptide N-acetylgalactosaminyltransferase 16 [Source:RGD Acc:1310202]	3268.66	-0.342483	0.137002	-2.49985	0.0124247	0.185448
ENSRNOG00000055579	7:141034982-141069989	1	Tmbim6	protein_coding	transmembrane BAX inhibitor motif containing 6 [Source:RGD Acc:3842]	4136.97	0.144972	0.0534707	2.71124	0.0067033	0.137369	ENSRNOG00000010466	4:7108462-7113919	7	Chpf2	protein_coding	chondroitin polymerizing factor 2 [Source:RGD Acc:1306404]	992.261	-0.222747	0.0890896	-2.50026	0.0124104	0.185448
ENSRNOG00000027463	14:19866408-20070994	6	Adamts3	protein_coding	ADAM metallopeptidase with thrombospondin type 1%2C motif 3 [Source:RGD Acc:1310750]	124.012	1.1697	0.431872	2.70844	0.00675996	0.138164	ENSRNOG00000003541	18:40175951-40218225	3	Pggt1b	protein_coding	protein geranylgeranyltransferase type 1 subunit beta [Source:RGD Acc:621754]	535.916	-0.163971	0.0655897	-2.49995	0.012421	0.185448
ENSRNOG00000000585	20:45384000-45399694	7	Amd1	protein_coding	adenosylmethionine decarboxylase 1 [Source:RGD Acc:2104]	3195.11	0.160525	0.059314	2.70636	0.00680248	0.138276	ENSRNOG00000015059	6:10887288-10899200	5	Mcfd2	protein_coding	multiple coagulation factor deficiency 2 [Source:RGD Acc:628690]	816.03	-0.229976	0.0920502	-2.49838	0.0124762	0.185966
ENSRNOG00000006858	4:88584242-88587877	5	Pyurf	protein_coding	PIGY upstream reading frame [Source:RGD Acc:1565524]	593.804	0.209285	0.0773799	2.70464	0.0068379	0.138276	ENSRNOG00000008298	5:117596136-117780777	8	Dock7	protein_coding	dedicator of cytokinesis 7 [Source:RGD Acc:1309790]	1431.46	-0.196718	0.0787637	-2.49757	0.0125047	0.186154
ENSRNOG00000006419	3:104042168-104117192	6	Aven	protein_coding	apoptosis and caspase activation inhibitor [Source:RGD Acc:1309928]	163.325	0.311484	0.115081	2.70665	0.00679656	0.138276	ENSRNOG00000029220	15:37042396-37056892	4	Zmym5	protein_coding	zinc finger MYM-type containing 5 [Source:RGD Acc:1306353]	801.565	-0.15202	0.0608973	-2.49633	0.0125486	0.186154
ENSRNOG00000024294	15:87389610-87390376	2	AABR07019083.1	pseudogene	NA	134.372	0.578912	0.213836	2.70727	0.00678381	0.138276	ENSRNOG00000007859	7:35773928-35847617	5	Cep83	protein_coding	centrosomal protein 83 [Source:RGD Acc:1359593]	1557.52	-0.117262	0.0469661	-2.49675	0.0125339	0.186154
ENSRNOG00000007147	6:132242328-132273787	6	Cyp46a1	protein_coding	cytochrome P450%2C family 46%2C subfamily a%2C polypeptide 1 [Source:RGD Acc:1306605]	1939.56	0.667667	0.246818	2.7051	0.00682845	0.138276	ENSRNOG00000020638	1:203515609-203523358	5	Hmx2	protein_coding	H6 family homeobox 2 [Source:RGD Acc:1565366]	20.6662	-1.44312	0.57868	-2.49381	0.012638	0.186765
ENSRNOG00000016326	19:10644244-10653800	5	Cx3cl1	protein_coding	C-X3-C motif chemokine ligand 1 [Source:RGD Acc:620458]	4044.83	0.798187	0.294999	2.70573	0.00681554	0.138276	ENSRNOG00000003549	7:2737765-2742369	3	Cnpy2	protein_coding	canopy FGF signaling regulator 2 [Source:RGD Acc:1589072]	931.285	-0.141195	0.0566586	-2.49204	0.0127013	0.187156
ENSRNOG00000012302	2:181045703-181102918	4	Gucy1a1	protein_coding	guanylate cyclase 1 soluble subunit alpha 1 [Source:RGD Acc:68436]	1602.44	0.971603	0.359287	2.70425	0.00684589	0.138276	ENSRNOG00000004127	13:94807756-94859436	7	AABR07021840.1	protein_coding	centrosomal protein 170 [Source:NCBI gene%3BAcc:171457]	1714.65	-0.204611	0.0821902	-2.48948	0.012793	0.18797
ENSRNOG00000013039	14:81367468-81426496	8	Add1	protein_coding	adducin 1 [Source:RGD Acc:2041]	6813.91	0.189127	0.0699564	2.7035	0.00686128	0.138406	ENSRNOG00000001519	3:58180088-58181971	5	Dlx2	protein_coding	distal-less homeobox 2 [Source:RGD Acc:1304853]	60.8149	-0.762848	0.306624	-2.4879	0.0128501	0.188511
ENSRNOG00000047476	20:48455705-48503898	2	Wasf1	protein_coding	WASP family member 1 [Source:RGD Acc:1561954]	2069.93	0.971506	0.359636	2.70136	0.0069056	0.139119	ENSRNOG00000038686	X:32329598-32355307	4	Ap1s2	protein_coding	adaptor related protein complex 1 subunit sigma 2 [Source:RGD Acc:1561862]	2883.34	-0.298449	0.119966	-2.48779	0.0128541	0.188511
ENSRNOG00000052758	6:37555182-37665064	1	Fam49a	protein_coding	family with sequence similarity 49%2C member A [Source:RGD Acc:1305961]	3776.89	0.872464	0.323217	2.69932	0.00694823	0.139614	ENSRNOG00000001875	11:87522971-87546687	7	Smpd4	protein_coding	sphingomyelin phosphodiesterase 4 [Source:RGD Acc:1310674]	514.914	-0.202489	0.0814338	-2.48655	0.0128989	0.188809
ENSRNOG00000033299	MT:7758-7961	3	Mt-atp8	protein_coding	mitochondrially encoded ATP synthase 8 [Source:RGD Acc:621240]	18823.4	0.457793	0.16969	2.69782	0.00697951	0.140061	ENSRNOG00000010397	4:62299044-62376533	8	Agbl3	protein_coding	ATP/GTP binding protein-like 3 [Source:RGD Acc:1561995]	411.91	-0.468136	0.188295	-2.48618	0.0129122	0.188825
ENSRNOG00000031033	MT:3904-4942	4	Mt-nd2	protein_coding	mitochondrially encoded NADH dehydrogenase 2 [Source:RGD Acc:620556]	147315	0.488042	0.181154	2.69407	0.00705858	0.140193	ENSRNOG00000019202	1:80820050-80835701	8	Pvr	protein_coding	PVR cell adhesion molecule [Source:RGD Acc:3813]	75.9189	-0.467435	0.188552	-2.47908	0.0131723	0.191184
ENSRNOG00000000700	12:48598647-48605704	4	Tmem119	protein_coding	transmembrane protein 119 [Source:RGD Acc:1307573]	280.564	0.632011	0.23445	2.69572	0.00702373	0.140193	ENSRNOG00000008432	10:39201107-39323853	7	Slc22a5	protein_coding	solute carrier family 22 member 5 [Source:RGD Acc:3702]	385.835	-0.304873	0.122977	-2.4791	0.0131713	0.191184
ENSRNOG00000017833	17:66304501-66397653	7	Actn2	protein_coding	actinin alpha 2 [Source:RGD Acc:1308097]	287.694	1.01027	0.37472	2.69605	0.00701664	0.140193	ENSRNOG00000026676	5:153976535-153978847	5	LOC500567	protein_coding	similar to RIKEN cDNA 1700029M20 [Source:RGD Acc:1566032]	11.9055	-0.981489	0.396096	-2.47791	0.0132155	0.191272
ENSRNOG00000050767	17:27925057-27969433	1	Nrn1	protein_coding	neuritin 1 [Source:RGD Acc:621586]	706.205	1.14733	0.425785	2.69463	0.00704665	0.140193	ENSRNOG00000037518	5:137189473-137192240	3	Hyi	protein_coding	hydroxypyruvate isomerase [Source:RGD Acc:1561416]	141.702	-0.614984	0.248169	-2.47809	0.0132089	0.191272
ENSRNOG00000014234	1:264309214-264319267	5	Hif1an	protein_coding	hypoxia inducible factor 1 subunit alpha inhibitor [Source:RGD Acc:1308281]	221.159	0.359703	0.133633	2.69172	0.00710837	0.14064	ENSRNOG00000002579	14:17969219-18076907	7	Parm1	protein_coding	prostate androgen-regulated mucin-like protein 1 [Source:RGD Acc:708342]	1630.4	-0.424566	0.171306	-2.4784	0.0131972	0.191272
ENSRNOG00000011489	7:12611468-12618586	8	R3hdm4	protein_coding	R3H domain containing 4 [Source:RGD Acc:1307067]	1300.58	0.596885	0.22181	2.69097	0.00712449	0.140779	ENSRNOG00000019478	15:34282936-34288138	5	Irf9	protein_coding	interferon regulatory factor 9 [Source:RGD Acc:1308766]	269.732	-0.355996	0.143785	-2.47588	0.0132907	0.19134
ENSRNOG00000019958	9:17841410-17845921	5	Tmem151b	protein_coding	transmembrane protein 151B [Source:RGD Acc:1562074]	826.176	0.316233	0.117691	2.68699	0.00720997	0.142105	ENSRNOG00000007326	6:8318979-8346197	8	Prepl	protein_coding	prolyl endopeptidase-like [Source:RGD Acc:1310143]	8604.18	-0.344656	0.139208	-2.47584	0.0132925	0.19134
ENSRNOG00000016274	1:72338877-72339395	5	Zfp580	protein_coding	zinc finger protein 580 [Source:RGD Acc:1306892]	143.816	0.39338	0.146488	2.68541	0.00724413	0.142597	ENSRNOG00000038868	11:66824065-66878551	3	Iqcb1	protein_coding	IQ motif containing B1 [Source:RGD Acc:1310069]	770.657	-0.223258	0.0901738	-2.47587	0.0132914	0.19134
ENSRNOG00000008868	3:67849966-67862475	4	Dusp19	protein_coding	dual specificity phosphatase 19 [Source:RGD Acc:1307457]	253.752	0.357324	0.133122	2.68419	0.00727067	0.142937	ENSRNOG00000050183	20:4638663-4943564	4	RT1-CE1	protein_coding	RT1 class I%2C locus1 [Source:RGD Acc:1595869]	13.6254	-1.11228	0.450024	-2.4716	0.0134511	0.193057
ENSRNOG00000047258	15:47433566-47442664	2	Prss55	protein_coding	serine protease 55 [Source:RGD Acc:1586875]	13.5855	1.54941	0.577891	2.68115	0.00733692	0.144057	ENSRNOG00000030232	8:70471572-70509874	4	Hacd3	protein_coding	3-hydroxyacyl-CoA dehydratase 3 [Source:RGD Acc:1565496]	4766.39	-0.201225	0.0814467	-2.47063	0.0134873	0.193398
ENSRNOG00000047250	15:23601368-23606634	2	Gmfb	protein_coding	glia maturation factor%2C beta [Source:RGD Acc:70910]	1260.93	0.222768	0.0832666	2.67536	0.00746497	0.146015	ENSRNOG00000009639	14:107750162-107751892	5	Zrsr1	protein_coding	zinc finger (CCCH type)%2C RNA binding motif and serine/arginine rich 1 [Source:RGD Acc:1561824]	1262.23	-0.29632	0.120087	-2.46754	0.0136045	0.194177
ENSRNOG00000017133	17:10586043-10598629	7	LOC306766	protein_coding	hypothetical LOC306766 [Source:RGD Acc:1359256]	2530.5	0.127331	0.0476614	2.67157	0.00754976	0.146458	ENSRNOG00000008586	7:26375866-26425108	8	Aldh1l2	protein_coding	aldehyde dehydrogenase 1 family%2C member L2 [Source:RGD Acc:1309458]	29.3054	-0.62149	0.251972	-2.46651	0.0136437	0.194365
ENSRNOG00000007781	3:163703204-163748996	6	Stau1	protein_coding	staufen double-stranded RNA binding protein 1 [Source:RGD Acc:621778]	1240.35	0.135666	0.0507478	2.67334	0.00751	0.146458	ENSRNOG00000010797	2:45104305-45113131	5	Esm1	protein_coding	endothelial cell-specific molecule 1 [Source:RGD Acc:71013]	8.63427	-1.65419	0.670862	-2.46577	0.0136721	0.194425
ENSRNOG00000019459	7:11752412-11754508	5	Oaz1	protein_coding	ornithine decarboxylase antizyme 1 [Source:RGD Acc:3219]	3310.64	0.14942	0.0559017	2.67291	0.00751964	0.146458	ENSRNOG00000016763	17:9990078-10004321	7	Fgfr4	protein_coding	fibroblast growth factor receptor 4 [Source:RGD Acc:2612]	12.2012	-1.01817	0.4132	-2.4641	0.0137357	0.195022
ENSRNOG00000014021	3:160838632-160853650	6	Matn4	protein_coding	matrilin 4 [Source:RGD Acc:1309732]	61.6957	0.586357	0.219392	2.67264	0.00752563	0.146458	ENSRNOG00000018885	1:84584596-84598186	6	AABR07071891.1	protein_coding	zinc finger protein 60-like [Source:NCBI gene%3BAcc:100910046]	169.106	-0.289339	0.117426	-2.46401	0.0137393	0.195022
ENSRNOG00000020027	2:187977008-188021377	8	Arhgef2	protein_coding	Rho/Rac guanine nucleotide exchange factor 2 [Source:RGD Acc:1304659]	1480.22	0.426753	0.159884	2.66915	0.00760441	0.147253	ENSRNOG00000013927	6:137711155-137733026	6	Jag2	protein_coding	jagged canonical Notch ligand 2 [Source:RGD Acc:2938]	900.026	-0.190679	0.0774267	-2.4627	0.0137894	0.195376
ENSRNOG00000029598	11:11062790-11585765	6	Robo2	protein_coding	roundabout guidance receptor 2 [Source:RGD Acc:620167]	1763.28	0.727305	0.272581	2.66821	0.00762561	0.147479	ENSRNOG00000061262	X:21499934-21598876	1	Huwe1	protein_coding	HECT%2C UBA and WWE domain containing E3 ubiquitin protein ligase 1 [Source:RGD Acc:1561763]	8323.19	-0.138404	0.0561938	-2.46298	0.0137787	0.195376
ENSRNOG00000004148	7:34001506-34079616	5	Cdk17	protein_coding	cyclin-dependent kinase 17 [Source:RGD Acc:1565593]	2245.09	0.708711	0.265767	2.66666	0.00766092	0.147793	ENSRNOG00000045926	10:109893700-109904072	2	Lrrc45	protein_coding	leucine rich repeat containing 45 [Source:RGD Acc:1590053]	506.302	-0.214834	0.0872643	-2.46187	0.0138214	0.195649
ENSRNOG00000006557	10:31278746-31419235	7	Cyfip2	protein_coding	cytoplasmic FMR1 interacting protein 2 [Source:RGD Acc:1305048]	15725	0.545242	0.204528	2.66585	0.00767928	0.147962	ENSRNOG00000005392	10:83389847-83408061	3	Ngfr	protein_coding	nerve growth factor receptor [Source:RGD Acc:3177]	241.133	-0.857953	0.348593	-2.46119	0.0138477	0.195836
ENSRNOG00000050483	4:117230528-117234928	3	Pradc1	protein_coding	protease-associated domain containing 1 [Source:RGD Acc:1583112]	144.46	0.520239	0.195345	2.66317	0.00774076	0.148592	ENSRNOG00000009746	X:123217326-123254557	6	Akap17b	protein_coding	A kinase (PRKA) anchor protein 17B [Source:RGD Acc:1566363]	868.003	-0.124403	0.0505522	-2.46087	0.0138599	0.195836
ENSRNOG00000004459	7:71157664-71170511	5	Sdr9c7	protein_coding	short chain dehydrogenase/reductase family 9C%2C member 7 [Source:RGD Acc:628716]	60.9763	0.675934	0.25377	2.66357	0.00773167	0.148592	ENSRNOG00000015588	19:37235001-37236649	5	Nol3	protein_coding	nucleolar protein 3 [Source:RGD Acc:708558]	465.185	-0.436602	0.177479	-2.46002	0.0138931	0.196105
ENSRNOG00000006500	10:83856280-83868598	6	Snf8	protein_coding	SNF8 subunit of ESCRT-II [Source:RGD Acc:1310144]	891.076	0.184434	0.0693166	2.66075	0.00779668	0.149115	ENSRNOG00000013519	1:260348905-260460791	6	Tll2	protein_coding	tolloid-like 2 [Source:RGD Acc:1559756]	24.3167	-1.31016	0.532836	-2.45885	0.0139383	0.196227
ENSRNOG00000034078	1:274030978-274090071	6	Mxi1	protein_coding	MAX interactor 1%2C dimerization protein [Source:RGD Acc:3128]	1206.62	0.320126	0.12041	2.65865	0.00784554	0.149115	ENSRNOG00000016760	19:37337639-37370429	8	Kctd19	protein_coding	potassium channel tetramerization domain containing 19 [Source:RGD Acc:1561326]	8.92386	-1.05143	0.428463	-2.45396	0.0141291	0.198013
ENSRNOG00000005569	10:83636518-83643859	5	Phospho1	protein_coding	phosphoethanolamine/phosphocholine phosphatase 1 [Source:RGD Acc:1306182]	161.961	0.428858	0.161355	2.65786	0.00786397	0.149115	ENSRNOG00000059322	12:546760-576746	1	N4bp2l1	protein_coding	NEDD4 binding protein 2-like 1 [Source:RGD Acc:1595713]	492.436	-0.35686	0.145938	-2.44529	0.0144738	0.200661
ENSRNOG00000030644	MT:2740-3694	4	Mt-nd1	protein_coding	mitochondrially encoded NADH dehydrogenase 1 [Source:RGD Acc:620555]	118806	0.486372	0.182875	2.65958	0.00782378	0.149115	ENSRNOG00000061524	9:95786508-95787094	1	AABR07068285.2	pseudogene	ADP ribosylation factor like GTPase 4C [Source:NCBI gene%3BAcc:103693239]	248.459	-0.286597	0.117258	-2.44414	0.0145196	0.201117
ENSRNOG00000002827	10:8312961-8654892	7	Rbfox1	protein_coding	RNA binding fox-1 homolog 1 [Source:RGD Acc:1311210]	3912.87	0.665769	0.250517	2.65759	0.00787027	0.149115	ENSRNOG00000026787	3:110574417-110589921	5	Disp2	protein_coding	dispatched RND transporter family member 2 [Source:RGD Acc:1309569]	12706.3	-0.35901	0.146942	-2.44321	0.0145571	0.201276
ENSRNOG00000019560	1:166534643-166626158	7	Pde2a	protein_coding	phosphodiesterase 2A [Source:RGD Acc:620965]	4229.53	1.04468	0.392859	2.65917	0.00783326	0.149115	ENSRNOG00000031085	3:151553578-151563364	5	Ergic3	protein_coding	ERGIC and golgi 3 [Source:RGD Acc:1308144]	1614.73	-0.157249	0.0644705	-2.43909	0.0147243	0.202599
ENSRNOG00000017250	17:19543275-19580929	4	Gmpr	protein_coding	guanosine monophosphate reductase [Source:RGD Acc:70980]	587.067	0.177369	0.0668529	2.65312	0.00797523	0.150113	ENSRNOG00000024212	19:19771677-19832812	6	Tent4b	protein_coding	terminal nucleotidyltransferase 4B [Source:RGD Acc:1309587]	1434.77	-0.105047	0.0430756	-2.43866	0.0147418	0.202599
ENSRNOG00000005108	14:78640620-78665966	6	Wfs1	protein_coding	wolframin ER transmembrane glycoprotein [Source:RGD Acc:68954]	1773.38	1.78691	0.673461	2.65332	0.00797039	0.150113	ENSRNOG00000009696	13:49792794-49828720	6	Mdm4	protein_coding	MDM4 regulator of p53 [Source:RGD Acc:1309306]	869.79	-0.214295	0.0880029	-2.43509	0.0148881	0.20421
ENSRNOG00000016629	17:5225835-5271794	7	Tut7	protein_coding	terminal uridylyl transferase 7 [Source:RGD Acc:1586015]	854.499	0.145974	0.0550839	2.65004	0.00804825	0.15081	ENSRNOG00000015357	8:24369916-24615479	6	Bmper	protein_coding	BMP-binding endothelial regulator [Source:RGD Acc:1563373]	133.89	-0.44315	0.182115	-2.43335	0.0149597	0.204449
ENSRNOG00000007628	7:114997103-115002902	6	Ptp4a3	protein_coding	protein tyrosine phosphatase 4A3 [Source:RGD Acc:1308687]	601.383	0.261817	0.0987852	2.65037	0.00804045	0.15081	ENSRNOG00000053811	6:102311116-102338520	1	Arg2	protein_coding	arginase 2 [Source:RGD Acc:2151]	99.1062	-0.503234	0.206906	-2.43219	0.0150079	0.204692
ENSRNOG00000003947	10:54761871-54967585	3	Ntn1	protein_coding	netrin 1 [Source:RGD Acc:619809]	205.705	0.680331	0.256935	2.64787	0.00810007	0.15081	ENSRNOG00000006126	10:57581828-57606171	6	Nup88	protein_coding	nucleoporin 88 [Source:RGD Acc:620182]	661.179	-0.143651	0.0590747	-2.43168	0.0150291	0.204692
ENSRNOG00000043098	19:11307967-11308740	1	Mt2A	protein_coding	metallothionein 2A [Source:RGD Acc:1592345]	187.234	0.871071	0.328789	2.64933	0.00806512	0.15081	ENSRNOG00000004179	7:44111151-44121130	7	Nts	protein_coding	neurotensin [Source:RGD Acc:621612]	558.916	-0.727847	0.300875	-2.4191	0.0155589	0.206669
ENSRNOG00000016206	1:163844818-164101578	7	Uvrag	protein_coding	UV radiation resistance associated [Source:RGD Acc:1589754]	671.244	0.230464	0.087116	2.64549	0.0081573	0.151255	ENSRNOG00000020684	10:89366899-89374516	5	Vat1	protein_coding	vesicle amine transport 1 [Source:RGD Acc:1308943]	2956.39	-0.521752	0.215083	-2.42582	0.0152738	0.206669
ENSRNOG00000007948	14:84996905-85088523	6	Nf2	protein_coding	neurofibromin 2 [Source:RGD Acc:3169]	1461.89	0.425066	0.16069	2.64525	0.00816302	0.151255	ENSRNOG00000017854	1:165506361-165512744	5	Ucp2	protein_coding	uncoupling protein 2 [Source:RGD Acc:3932]	664.354	-0.400191	0.165424	-2.41918	0.0155554	0.206669
ENSRNOG00000012736	1:221087803-221089586	5	Znrd2	protein_coding	zinc ribbon domain containing 2 [Source:RGD Acc:1593467]	414.674	0.321863	0.121739	2.64388	0.00819618	0.151688	ENSRNOG00000005639	X:67656253-67829026	7	Ar	protein_coding	androgen receptor [Source:RGD Acc:2147]	217.618	-0.387997	0.160275	-2.42083	0.0154852	0.206669
ENSRNOG00000009967	6:27328406-27424864	6	Otof	protein_coding	otoferlin [Source:RGD Acc:620646]	888.754	1.11797	0.423182	2.64183	0.00824602	0.152428	ENSRNOG00000008713	7:26522314-26607861	6	Slc41a2	protein_coding	solute carrier family 41 member 2 [Source:RGD Acc:1307292]	748.187	-0.364236	0.150156	-2.42571	0.0152784	0.206669
ENSRNOG00000010986	8:122812459-122841477	7	Cmtm7	protein_coding	CKLF-like MARVEL transmembrane domain containing 7 [Source:RGD Acc:1591926]	111.183	0.485703	0.184092	2.63837	0.00833047	0.153314	ENSRNOG00000010877	8:55202725-55265478	6	Alg9	protein_coding	ALG9%2C alpha-1%2C2-mannosyltransferase [Source:RGD Acc:1311272]	486.924	-0.209893	0.0867059	-2.42075	0.0154886	0.206669
ENSRNOG00000004918	3:98297554-98300680	5	Kcna4	protein_coding	potassium voltage-gated channel subfamily A member 4 [Source:RGD Acc:2952]	293.113	0.588882	0.223223	2.63809	0.00833753	0.153314	ENSRNOG00000004936	7:71572941-71686044	6	Sdc2	protein_coding	syndecan 2 [Source:RGD Acc:3649]	1810.28	-0.125598	0.051909	-2.41958	0.0155386	0.206669
ENSRNOG00000002361	14:12218553-12315229	4	Prkg2	protein_coding	protein kinase cGMP-dependent 2 [Source:RGD Acc:3401]	441.191	0.740484	0.280773	2.6373	0.00835682	0.153314	ENSRNOG00000025011	15:28612932-28672569	5	Chd8	protein_coding	chromodomain helicase DNA binding protein 8 [Source:RGD Acc:620696]	2716.34	-0.112482	0.0463654	-2.42598	0.015267	0.206669
ENSRNOG00000058739	10:4635898-4644570	1	Snn	protein_coding	stannin [Source:RGD Acc:3730]	2139.63	0.526517	0.199784	2.63542	0.00840322	0.153863	ENSRNOG00000015421	2:189760747-189765415	6	Slc27a3	protein_coding	solute carrier family 27 member 3 [Source:RGD Acc:1310605]	290.535	-0.336226	0.139131	-2.41662	0.0156652	0.20751
ENSRNOG00000003533	X:25016401-25080410	6	Clcn4	protein_coding	chloride voltage-gated channel 4 [Source:RGD Acc:708381]	2136.23	0.340983	0.129474	2.63361	0.00844833	0.154441	ENSRNOG00000014599	2:152785844-152824547	6	Dhx36	protein_coding	DEAH-box helicase 36 [Source:RGD Acc:1308767]	2685.92	-0.171434	0.0709645	-2.41577	0.015702	0.207642
ENSRNOG00000006569	6:147094097-147172813	7	Itgb8	protein_coding	integrin subunit beta 8 [Source:RGD Acc:1311374]	1204.6	0.350848	0.133253	2.63295	0.00846472	0.154441	ENSRNOG00000019879	1:85218803-85220237	5	Sycn	protein_coding	syncollin [Source:RGD Acc:620862]	9.07124	-1.82403	0.755287	-2.41501	0.0157346	0.207718
ENSRNOG00000006736	8:133029625-133040997	4	Ccr3	protein_coding	C-C motif chemokine receptor 3 [Source:RGD Acc:620593]	7.72089	1.55385	0.590139	2.63303	0.00846275	0.154441	ENSRNOG00000003578	18:40493156-40518988	6	Fem1c	protein_coding	fem-1 homolog C [Source:RGD Acc:1309322]	995.268	-0.263337	0.109033	-2.41521	0.0157263	0.207718
ENSRNOG00000005347	3:92288818-92290919	5	Fjx1	protein_coding	four-jointed box kinase 1 [Source:RGD Acc:1306113]	592.842	0.501679	0.190624	2.63177	0.0084941	0.154795	ENSRNOG00000032329	10:19366793-19368532	2	AABR07029269.1	protein_coding	NA	108.076	-0.651846	0.270326	-2.41134	0.0158942	0.208757
ENSRNOG00000058478	3:81295024-81304181	1	Mapk8ip1	protein_coding	mitogen-activated protein kinase 8 interacting protein 1 [Source:RGD Acc:70937]	6213.1	0.219083	0.0833201	2.62941	0.00855337	0.1549	ENSRNOG00000019724	1:225096598-225116378	6	Ganab	protein_coding	glucosidase II alpha subunit [Source:RGD Acc:1309775]	3750.72	-0.10352	0.0429192	-2.41197	0.0158666	0.208757
ENSRNOG00000043866	MT:1094-2664	1	AY172581.24	Mt_rRNA	NA	104153	0.467859	0.177904	2.62985	0.00854236	0.1549	ENSRNOG00000018092	17:24416651-24435790	5	Cd83	protein_coding	CD83 molecule [Source:RGD Acc:1309677]	1101.45	-0.507986	0.21087	-2.409	0.0159961	0.209739
ENSRNOG00000009514	2:153803349-153880738	6	Mme	protein_coding	membrane metallo-endopeptidase [Source:RGD Acc:3098]	186.173	0.685013	0.260434	2.63028	0.00853153	0.1549	ENSRNOG00000018505	18:63098144-63108051	7	Cidea	protein_coding	cell death-inducing DFFA-like effector a [Source:RGD Acc:1305106]	30.6082	-0.658147	0.273355	-2.40767	0.0160548	0.209922
ENSRNOG00000024693	3:172692452-172804916	5	Zfp831	protein_coding	zinc finger protein 831 [Source:RGD Acc:1565819]	226.904	1.28717	0.489641	2.62881	0.00856847	0.1549	ENSRNOG00000021681	7:37018459-37186732	6	Eea1	protein_coding	early endosome antigen 1 [Source:RGD Acc:1310167]	1358.78	-0.164479	0.0683279	-2.4072	0.0160756	0.209922
ENSRNOG00000043350	17:18442127-18592750	3	Cap2	protein_coding	cyclase associated actin cytoskeleton regulatory protein 2 [Source:RGD Acc:620310]	1299.96	0.821078	0.312694	2.62582	0.00864415	0.155695	ENSRNOG00000004521	6:86785771-86810316	8	Prpf39	protein_coding	pre-mRNA processing factor 39 [Source:RGD Acc:1308702]	1219.86	-0.180128	0.0749357	-2.40377	0.0162268	0.211687
ENSRNOG00000042492	13:76942928-77075723	4	Cop1	protein_coding	COP1%2C E3 ubiquitin ligase [Source:RGD Acc:1304773]	1327.55	0.25131	0.0957981	2.62333	0.00870745	0.156471	ENSRNOG00000005043	14:72331705-72380330	7	Cpeb2	protein_coding	cytoplasmic polyadenylation element binding protein 2 [Source:RGD Acc:1307485]	803.562	-0.208048	0.0867611	-2.39794	0.0164876	0.213373
ENSRNOG00000003491	10:96191133-96584947	8	Prkca	protein_coding	protein kinase C%2C alpha [Source:RGD Acc:3395]	1312.82	0.469242	0.17899	2.62162	0.00875141	0.156609	ENSRNOG00000055751	11:78029038-78169648	1	P3h2	protein_coding	prolyl 3-hydroxylase 2 [Source:RGD Acc:1304568]	39.4984	-0.628163	0.262642	-2.39171	0.0167703	0.215685
ENSRNOG00000031335	16:49462889-49465888	4	Ankrd37	protein_coding	ankyrin repeat domain 37 [Source:RGD Acc:1565715]	65.2431	0.499723	0.190612	2.62168	0.00874988	0.156609	ENSRNOG00000046576	16:66230011-66387794	2	LOC302192	protein_coding	similar to RIKEN cDNA 1700001E04 [Source:RGD Acc:1562800]	8.49825	-1.06945	0.447816	-2.38813	0.0169341	0.216072
ENSRNOG00000008822	3:147042944-147062724	5	Fkbp1a	protein_coding	FKBP prolyl isomerase 1A [Source:RGD Acc:2617]	5420.33	0.688067	0.262751	2.6187	0.00882646	0.156609	ENSRNOG00000024557	10:96663740-97146424	6	Cep112	protein_coding	centrosomal protein 112 [Source:RGD Acc:1564168]	65.7651	-0.418203	0.175091	-2.38849	0.0169176	0.216072
ENSRNOG00000022929	2:62236577-62303919	4	Mtmr12	protein_coding	myotubularin related protein 12 [Source:RGD Acc:1307902]	390.703	0.706806	0.269819	2.61956	0.00880434	0.156609	ENSRNOG00000028624	13:96775357-97173469	5	Kif26b	protein_coding	kinesin family member 26B [Source:RGD Acc:1560022]	214.537	-0.350234	0.146657	-2.38812	0.0169349	0.216072
ENSRNOG00000011310	1:52360296-52544450	8	Pde10a	protein_coding	phosphodiesterase 10A [Source:RGD Acc:68434]	1039.97	1.43199	0.546563	2.61999	0.00879323	0.156609	ENSRNOG00000048172	10:109904259-109906232	2	Rac3	protein_coding	Rac family small GTPase 3 [Source:MGI Acc:MGI:2180784]	445.63	-0.322841	0.135082	-2.38997	0.0168498	0.216072
ENSRNOG00000030667	6:8218696-8280124	6	Ppm1b	protein_coding	protein phosphatase%2C Mg2+/Mn2+ dependent%2C 1B [Source:RGD Acc:3374]	3191.03	0.164706	0.0629806	2.61519	0.00891775	0.15754	ENSRNOG00000015250	2:227566815-227582895	8	Mettl14	protein_coding	methyltransferase like 14 [Source:RGD Acc:1304822]	661.785	-0.132736	0.0555498	-2.38949	0.0168717	0.216072
ENSRNOG00000022691	18:73564247-73625137	4	St8sia5	protein_coding	ST8 alpha-N-acetyl-neuraminide alpha-2%2C8-sialyltransferase 5 [Source:RGD Acc:1302934]	195.651	1.03923	0.397394	2.61512	0.00891968	0.15754	ENSRNOG00000004676	X:114929029-115036669	7	Pak3	protein_coding	p21 (RAC1) activated kinase 3 [Source:RGD Acc:3251]	1467.91	-0.270286	0.113346	-2.38461	0.0170974	0.217007
ENSRNOG00000018712	18:56193978-56295869	7	Camk2a	protein_coding	calcium/calmodulin-dependent protein kinase II alpha [Source:RGD Acc:2261]	5841.69	1.35408	0.517615	2.616	0.00889665	0.15754	ENSRNOG00000018012	1:47032113-47127035	7	Tulp4	protein_coding	tubby like protein 4 [Source:RGD Acc:1564487]	2736.32	-0.161439	0.0676919	-2.38491	0.0170833	0.217007
ENSRNOG00000002440	13:35494721-35511020	6	Ralb	protein_coding	RAS like proto-oncogene B [Source:RGD Acc:619852]	320.273	0.27386	0.10493	2.60994	0.00905579	0.158415	ENSRNOG00000002128	14:33580541-33614919	3	Ppat	protein_coding	phosphoribosyl pyrophosphate amidotransferase [Source:RGD Acc:620237]	638.775	-0.218569	0.0918286	-2.38018	0.0173042	0.218199
ENSRNOG00000010616	3:2466544-2474913	6	Ndor1	protein_coding	NADPH dependent diflavin oxidoreductase 1 [Source:RGD Acc:1308479]	248.999	0.361537	0.138553	2.60937	0.00907098	0.158415	ENSRNOG00000051291	1:170471272-170565063	2	Dnhd1	protein_coding	dynein heavy chain domain 1 [Source:RGD Acc:1584052]	389.801	-0.242778	0.102019	-2.37974	0.017325	0.218284
ENSRNOG00000015763	4:117490035-117490721	6	Nat8f3	protein_coding	N-acetyltransferase 8 (GCN5-related) family member 3 [Source:RGD Acc:621607]	531.345	0.56468	0.216316	2.61044	0.00904256	0.158415	ENSRNOG00000026519	20:18045427-18047019	5	LOC100364062	pseudogene	M2 pyruvate kinase-like [Source:RGD Acc:2321795]	109.603	-0.4962	0.208546	-2.37933	0.0173441	0.218347
ENSRNOG00000004717	7:38897278-38934985	8	Epyc	protein_coding	epiphycan [Source:RGD Acc:1305904]	11.6319	1.52481	0.584364	2.60934	0.00907159	0.158415	ENSRNOG00000019613	1:171592797-171769780	5	Syt9	protein_coding	synaptotagmin 9 [Source:RGD Acc:621169]	331.265	-0.4144	0.174282	-2.37776	0.0174181	0.218577
ENSRNOG00000028743	1:220668544-220678299	5	Gal3st3	protein_coding	galactose-3-O-sulfotransferase 3 [Source:RGD Acc:1564991]	409.173	1.06345	0.407647	2.60874	0.00908759	0.158516	ENSRNOG00000000082	2:104854572-104914173	7	Hltf	protein_coding	helicase-like transcription factor [Source:RGD Acc:1309031]	929.789	-0.143347	0.0602872	-2.37774	0.0174189	0.218577
ENSRNOG00000002722	10:106065712-106112857	5	Sec14l1	protein_coding	SEC14-like lipid binding 1 [Source:RGD Acc:1563123]	1752.52	0.656079	0.251548	2.60817	0.00910279	0.158602	ENSRNOG00000010719	5:165374951-165398217	5	Exosc10	protein_coding	exosome component 10 [Source:RGD Acc:1593248]	898.889	-0.131814	0.0554444	-2.37741	0.0174346	0.218597
ENSRNOG00000017396	1:255842783-255863142	6	2005-03-01	protein_coding	membrane associated ring-CH-type finger 5 [Source:RGD Acc:1305617]	1505.23	0.200533	0.0769358	2.6065	0.00914735	0.159199	ENSRNOG00000039496	X:15679254-15682652	2	Plp2	protein_coding	proteolipid protein 2 [Source:RGD Acc:1587363]	40.0781	-0.590947	0.248924	-2.374	0.0175964	0.219215
ENSRNOG00000051996	1:151210180-151216454	1	AABR07004703.1	lincRNA	NA	20.9126	1.07714	0.413379	2.60571	0.00916854	0.159388	ENSRNOG00000002660	X:76083549-76087117	7	Magee1	protein_coding	MAGE family member E1 [Source:RGD Acc:1560259]	3816.76	-0.359253	0.151266	-2.37497	0.0175505	0.219215
ENSRNOG00000050298	10:109943817-109966826	2	Rfng	protein_coding	RFNG O-fucosylpeptide 3-beta-N-acetylglucosaminyltransferase [Source:RGD Acc:621322]	723.061	0.193911	0.0744853	2.60334	0.00923201	0.159958	ENSRNOG00000015696	3:149703848-149870413	6	Cdk5rap1	protein_coding	CDK5 regulatory subunit associated protein 1 [Source:RGD Acc:708387]	402.223	-0.162419	0.0684102	-2.37419	0.0175877	0.219215
ENSRNOG00000034234	MT:5323-6867	3	Mt-co1	protein_coding	mitochondrially encoded cytochrome c oxidase I [Source:RGD Acc:621871]	403479	0.444121	0.170686	2.60198	0.00926879	0.159958	ENSRNOG00000020936	8:118890399-118893702	4	Nradd	protein_coding	neurotrophin receptor associated death domain [Source:RGD Acc:708524]	47.6225	-0.599258	0.252616	-2.37221	0.0176822	0.219919
ENSRNOG00000046851	4:153026411-153028129	1	Tmem121b	protein_coding	transmembrane protein 121B [Source:MGI Acc:MGI:2136977]	90.1216	1.29054	0.495805	2.60292	0.00924326	0.159958	ENSRNOG00000058786	1:235917341-235918613	1	Foxb2	pseudogene	forkhead box B2 [Source:RGD Acc:1585019]	10.2682	-1.2696	0.535873	-2.36922	0.0178256	0.22035
ENSRNOG00000017302	1:32321580-32363983	5	Slc6a3	protein_coding	solute carrier family 6 member 3 [Source:RGD Acc:3715]	743.825	3.79549	1.45829	2.6027	0.00924929	0.159958	ENSRNOG00000003273	10:82202605-82209459	4	Spata20	protein_coding	spermatogenesis associated 20 [Source:RGD Acc:735087]	21.1088	-0.685279	0.289139	-2.37007	0.0177848	0.22035
ENSRNOG00000017583	3:13484838-13701757	7	Mapkap1	protein_coding	mitogen-activated protein kinase associated protein 1 [Source:RGD Acc:1305363]	688.556	0.31662	0.121833	2.5988	0.0093551	0.161004	ENSRNOG00000012864	10:94588555-94681914	6	Ern1	protein_coding	endoplasmic reticulum to nucleus signaling 1 [Source:RGD Acc:1559716]	440.154	-0.270551	0.114199	-2.36911	0.0178308	0.22035
ENSRNOG00000049407	7:123440163-123445613	1	Shisa8	protein_coding	shisa family member 8 [Source:RGD Acc:1563996]	24.0725	1.50806	0.580859	2.59627	0.00942427	0.161654	ENSRNOG00000014493	3:23309318-23353425	6	Golga1	protein_coding	golgin A1 [Source:RGD Acc:1311305]	817.432	-0.148763	0.0628253	-2.36789	0.0178899	0.220728
ENSRNOG00000003975	10:57273005-57275708	6	Pfn1	protein_coding	profilin 1 [Source:RGD Acc:621825]	1356.95	0.13475	0.0519118	2.59576	0.00943825	0.161715	ENSRNOG00000009323	5:58477894-58484900	5	Fam214b	protein_coding	family with sequence similarity 214%2C member B [Source:RGD Acc:1311249]	540.386	-0.19661	0.0831058	-2.36578	0.0179923	0.220865
ENSRNOG00000020468	18:25984638-25997555	6	Stard4	protein_coding	StAR-related lipid transfer domain containing 4 [Source:RGD Acc:1309475]	401.553	0.274075	0.10562	2.59491	0.00946143	0.161754	ENSRNOG00000011824	4:124110716-124113242	5	Trh	protein_coding	thyrotropin releasing hormone [Source:RGD Acc:3903]	1038.03	-1.26414	0.534847	-2.36356	0.0181002	0.221405
ENSRNOG00000028580	19:58583632-58735173	7	Pcnx2	protein_coding	pecanex 2 [Source:RGD Acc:1305883]	730.067	0.645944	0.248911	2.59508	0.00945692	0.161754	ENSRNOG00000058317	X:157150655-157154555	1	Pnck	protein_coding	pregnancy up-regulated nonubiquitous CaM kinase [Source:RGD Acc:69249]	1699.67	-0.380485	0.161031	-2.3628	0.0181373	0.221659
ENSRNOG00000007336	6:99817431-99831576	7	Churc1	protein_coding	churchill domain containing 1 [Source:RGD Acc:1305116]	213.513	0.229898	0.0886222	2.59413	0.00948297	0.161858	ENSRNOG00000007408	3:122836446-122890663	6	Ebf4	protein_coding	EBF family member 4 [Source:RGD Acc:1588215]	247.228	-0.42502	0.17992	-2.36226	0.0181637	0.221806
ENSRNOG00000004201	7:78092037-78594138	7	Rims2	protein_coding	regulating synaptic membrane exocytosis 2 [Source:RGD Acc:620001]	1471.72	0.338552	0.13063	2.59168	0.00955074	0.162741	ENSRNOG00000010944	8:48699769-48711910	6	Hyou1	protein_coding	hypoxia up-regulated 1 [Source:RGD Acc:621146]	4005.65	-0.218682	0.0926728	-2.35973	0.0182884	0.223153
ENSRNOG00000018610	9:93562095-93607087	6	Pde6d	protein_coding	phosphodiesterase 6D [Source:RGD Acc:1306204]	525.676	0.210038	0.0811762	2.58743	0.00966949	0.163504	ENSRNOG00000023126	2:61006337-61007767	2	Rxfp3	protein_coding	relaxin family peptide receptor 3 [Source:RGD Acc:1311550]	114.114	-0.824098	0.349745	-2.35629	0.0184587	0.224877
ENSRNOG00000020930	10:90236928-90240509	7	Atxn7l3	protein_coding	ataxin 7-like 3 [Source:RGD Acc:1311493]	1344.2	0.353074	0.136445	2.58767	0.00966288	0.163504	ENSRNOG00000009815	15:43582020-43589680	3	Pnma2	protein_coding	PNMA family member 2 [Source:RGD Acc:1307266]	1879.5	-0.277972	0.118068	-2.35433	0.0185563	0.225179
ENSRNOG00000053948	17:7602304-7619181	1	LOC102549506	lincRNA	kelch-like protein 3-like [Source:RGD Acc:7622474]	378.497	0.664596	0.256772	2.58827	0.00964585	0.163504	ENSRNOG00000016063	1:188448478-188552272	7	Vps35l	protein_coding	VPS35 endosomal protein sorting factor like [Source:RGD Acc:1564485]	1082.04	-0.146668	0.0622756	-2.35514	0.0185155	0.225179
ENSRNOG00000003709	13:93684437-93716227	6	Kmo	protein_coding	kynurenine 3-monooxygenase [Source:RGD Acc:620610]	8.14751	2.64543	1.02203	2.5884	0.00964223	0.163504	ENSRNOG00000000561	20:30938901-30975472	8	Pald1	protein_coding	phosphatase domain containing%2C paladin 1 [Source:RGD Acc:1305933]	282.817	-0.404422	0.171875	-2.353	0.0186224	0.225804
ENSRNOG00000060538	2:196402837-196410659	1	Cdc42se1	protein_coding	CDC42 small effector 1 [Source:RGD Acc:1561700]	983.008	0.207794	0.0804618	2.58252	0.00980816	0.165349	ENSRNOG00000000861	X:140878216-140888795	8	Zic3	protein_coding	Zic family member 3 [Source:RGD Acc:1561261]	169.289	-0.652714	0.277497	-2.35215	0.0186652	0.225986
ENSRNOG00000007637	5:105230580-105279731	6	Acer2	protein_coding	alkaline ceramidase 2 [Source:RGD Acc:1304629]	334.876	0.49533	0.191807	2.58243	0.00981066	0.165349	ENSRNOG00000047960	X:107531404-107542510	1	Rab9b	protein_coding	RAB9B%2C member RAS oncogene family [Source:RGD Acc:1562951]	3016.6	-0.451005	0.191744	-2.35212	0.0186666	0.225986
ENSRNOG00000020047	1:225151404-225162595	6	Tut1	protein_coding	terminal uridylyl transferase 1%2C U6 snRNA-specific [Source:RGD Acc:1561043]	448.264	0.209525	0.0812424	2.57901	0.00990839	0.166633	ENSRNOG00000024468	9:98621506-98656901	6	Traf3ip1	protein_coding	TRAF3 interacting protein 1 [Source:RGD Acc:1309252]	330.637	-0.406558	0.172916	-2.35119	0.0187133	0.226043
ENSRNOG00000021521	19:44115120-44135387	4	Chst5	protein_coding	carbohydrate sulfotransferase 5 [Source:RGD Acc:1561144]	54.6865	0.607158	0.23546	2.57861	0.00991997	0.166647	ENSRNOG00000019555	1:166478005-166525255	7	Arap1	protein_coding	ArfGAP with RhoGAP domain%2C ankyrin repeat and PH domain 1 [Source:RGD Acc:1310385]	886.13	-0.318352	0.135444	-2.35044	0.0187513	0.226105
ENSRNOG00000005934	8:84434784-84632817	8	Mlip	protein_coding	muscular LMNA-interacting protein [Source:RGD Acc:1590513]	115.594	2.05816	0.798443	2.57772	0.00994535	0.166892	ENSRNOG00000056721	6:86823684-86876633	2	Fancm	protein_coding	FA complementation group M [Source:RGD Acc:1307897]	385.711	-0.297974	0.126879	-2.3485	0.0188494	0.226427
ENSRNOG00000033615	MT:9451-9798	3	Mt-nd3	protein_coding	mitochondrially encoded NADH dehydrogenase 3 [Source:RGD Acc:620557]	13086.7	0.475638	0.184547	2.57732	0.00995692	0.166905	ENSRNOG00000020272	2:211246068-211322719	7	5330417C22Rik	protein_coding	RIKEN cDNA 5330417C22 gene [Source:MGI Acc:MGI:1923930]	449.332	-0.271333	0.115595	-2.34727	0.0189116	0.226656
ENSRNOG00000013045	2:140576188-140618405	6	Setd7	protein_coding	SET domain containing 7%2C histone lysine methyltransferase [Source:RGD Acc:1586346]	800.873	0.279813	0.108662	2.57507	0.0100221	0.167816	ENSRNOG00000013271	8:59420123-59501118	5	Ireb2	protein_coding	iron responsive element binding protein 2 [Source:RGD Acc:621539]	1029.11	-0.169451	0.0721912	-2.34725	0.0189124	0.226656
ENSRNOG00000027300	6:124316445-124429701	6	Ttc7b	protein_coding	tetratricopeptide repeat domain 7B [Source:RGD Acc:1305920]	1797.7	0.422348	0.164042	2.57463	0.0100348	0.167848	ENSRNOG00000001219	20:11501925-11528332	7	Tspear	protein_coding	thrombospondin-type laminin G domain and EAR repeats [Source:RGD Acc:1563108]	35.8785	-0.763359	0.325376	-2.34608	0.0189718	0.227192
ENSRNOG00000009571	4:84597323-84676775	7	Wipf3	protein_coding	WAS/WASL interacting protein family%2C member 3 [Source:RGD Acc:708559]	1135.99	1.4804	0.575164	2.57387	0.0100567	0.168031	ENSRNOG00000031216	7:9974625-9976367	3	AABR07055776.1	protein_coding	NA	317.106	-0.286937	0.122374	-2.34476	0.0190393	0.227611
ENSRNOG00000000036	13:49074644-49082729	6	Klhdc8a	protein_coding	kelch domain containing 8A [Source:RGD Acc:1305132]	377.279	0.261089	0.101459	2.57336	0.0100717	0.1681	ENSRNOG00000032626	8:5676665-5698579	4	Mmp3	protein_coding	matrix metallopeptidase 3 [Source:RGD Acc:621317]	6.16544	-1.62208	0.695504	-2.33223	0.0196886	0.228513
ENSRNOG00000014719	8:31497639-31534077	6	Snx19	protein_coding	sorting nexin 19 [Source:RGD Acc:1309857]	1482.97	0.167093	0.0649891	2.57109	0.0101378	0.168783	ENSRNOG00000009556	4:119375778-119386590	3	Prokr1	protein_coding	prokineticin receptor 1 [Source:RGD Acc:708443]	7.37514	-1.30761	0.561137	-2.33029	0.0197907	0.228513
ENSRNOG00000026267	X:70322755-70345005	7	Igbp1	protein_coding	immunoglobulin binding protein 1 [Source:RGD Acc:62011]	456.224	0.183777	0.0715989	2.56675	0.0102655	0.168783	ENSRNOG00000058906	1:72810545-72859161	1	Ptprh	protein_coding	protein tyrosine phosphatase%2C receptor type%2C H [Source:RGD Acc:620553]	8.06219	-1.14077	0.488202	-2.33669	0.0194555	0.228513
ENSRNOG00000001730	11:73078982-73191132	6	Acap2	protein_coding	ArfGAP with coiled-coil%2C ankyrin repeat and PH domains 2 [Source:RGD Acc:1562939]	1077.37	0.198593	0.0773298	2.56813	0.010225	0.168783	ENSRNOG00000011820	8:112834707-112884077	6	Acpp	protein_coding	acid phosphatase%2C prostate [Source:RGD Acc:2023]	7.15155	-1.06414	0.455899	-2.33416	0.0195874	0.228513
ENSRNOG00000007069	5:9403196-9429859	6	Adhfe1	protein_coding	alcohol dehydrogenase%2C iron containing%2C 1 [Source:RGD Acc:1308863]	793.547	0.248241	0.0968361	2.56351	0.0103619	0.168783	ENSRNOG00000014644	8:98734295-98738446	5	Zic1	protein_coding	Zic family member 1 [Source:RGD Acc:620110]	493.334	-0.606791	0.259742	-2.33613	0.0194846	0.228513
ENSRNOG00000009823	10:55997614-55998691	6	Naa38	protein_coding	N(alpha)-acetyltransferase 38%2C NatC auxiliary subunit [Source:RGD Acc:1559617]	522.02	0.302603	0.117829	2.56815	0.0102244	0.168783	ENSRNOG00000028581	20:28078500-28157071	4	Ccdc138	protein_coding	coiled-coil domain containing 138 [Source:RGD Acc:1566050]	156.594	-0.546311	0.233436	-2.3403	0.019268	0.228513
ENSRNOG00000047028	3:151310598-151355401	2	Mmp24	protein_coding	matrix metallopeptidase 24 [Source:RGD Acc:620202]	618.377	0.405414	0.157868	2.56805	0.0102271	0.168783	ENSRNOG00000050205	10:106828981-106844314	1	Afmid	protein_coding	arylformamidase [Source:RGD Acc:1591143]	234.837	-0.486987	0.20853	-2.33533	0.0195262	0.228513
ENSRNOG00000034007	19:34448289-34752695	4	Nr3c2	protein_coding	nuclear receptor subfamily 3%2C group C%2C member 2 [Source:RGD Acc:3094]	291.881	0.431329	0.168211	2.56421	0.0103411	0.168783	ENSRNOG00000050072	3:111818150-111824211	1	Jmjd7	protein_coding	jumonji domain containing 7 [Source:RGD Acc:2290039]	46.0902	-0.450523	0.192935	-2.33511	0.0195378	0.228513
ENSRNOG00000023521	1:84473071-84491466	6	Map3k10	protein_coding	mitogen activated protein kinase kinase kinase 10 [Source:RGD Acc:1308381]	1539.87	0.493704	0.192076	2.57036	0.0101593	0.168783	ENSRNOG00000061367	X:77076106-77193644	1	Atp7a	protein_coding	ATPase copper transporting alpha [Source:RGD Acc:2179]	311.288	-0.403087	0.172146	-2.34154	0.0192042	0.228513
ENSRNOG00000029055	8:91368111-91405993	5	Ttk	protein_coding	Ttk protein kinase [Source:RGD Acc:1305558]	27.2397	0.711006	0.277058	2.56627	0.0102799	0.168783	ENSRNOG00000008680	8:63067300-63092009	7	Loxl1	protein_coding	lysyl oxidase-like 1 [Source:RGD Acc:1308752]	185.383	-0.385596	0.164993	-2.33704	0.0194372	0.228513
ENSRNOG00000009140	3:79713567-79718025	6	C1qtnf4	protein_coding	C1q and TNF related 4 [Source:RGD Acc:1311006]	958.97	0.760382	0.296257	2.56663	0.0102692	0.168783	ENSRNOG00000055650	1:81964104-82004538	1	Pou2f2	protein_coding	POU class 2 homeobox 2 [Source:RGD Acc:621690]	280.177	-0.364255	0.156192	-2.33209	0.019696	0.228513
ENSRNOG00000057161	17:28825009-28829441	1	AABR07027407.1	lincRNA	NA	181.568	1.12106	0.436895	2.56598	0.0102885	0.168783	ENSRNOG00000054917	1:216970254-216971183	1	Mrgpre	protein_coding	MAS related GPR family member E [Source:RGD Acc:738045]	226.459	-0.330167	0.141533	-2.33279	0.0196592	0.228513
ENSRNOG00000042326	5:150925370-150949931	2	Smpdl3b	protein_coding	sphingomyelin phosphodiesterase%2C acid-like 3B [Source:RGD Acc:1307458]	65.325	1.23065	0.479957	2.56408	0.0103449	0.168783	ENSRNOG00000001294	12:39423596-39506890	5	Ift81	protein_coding	intraflagellar transport 81 [Source:RGD Acc:727862]	670.991	-0.29336	0.125573	-2.33616	0.0194827	0.228513
ENSRNOG00000015719	4:117293620-117296082	3	Egr4	protein_coding	early growth response 4 [Source:RGD Acc:2546]	86.6473	1.73909	0.677657	2.56632	0.0102783	0.168783	ENSRNOG00000002844	X:15988604-15990484	7	Usp27x	protein_coding	ubiquitin specific peptidase 27%2C X-linked [Source:RGD Acc:1564628]	517.878	-0.265863	0.11385	-2.33521	0.0195327	0.228513
ENSRNOG00000001861	11:88090921-88093516	6	Ydjc	protein_coding	YdjC chitooligosaccharide deacetylase homolog [Source:RGD Acc:1359227]	207.191	0.387503	0.151238	2.5622	0.0104012	0.168919	ENSRNOG00000025061	1:222606839-222628645	6	Spindoc	protein_coding	spindlin interactor and repressor of chromatin binding [Source:RGD Acc:1308106]	376.101	-0.262062	0.112186	-2.33596	0.0194932	0.228513
ENSRNOG00000002773	13:88054817-88061108	2	Rgs4	protein_coding	regulator of G-protein signaling 4 [Source:RGD Acc:3567]	3274.15	0.601587	0.234802	2.5621	0.0104041	0.168919	ENSRNOG00000036841	7:144819420-144837583	3	Cbx5	protein_coding	chromobox 5 [Source:RGD Acc:1306619]	961.545	-0.248515	0.106606	-2.33117	0.0197445	0.228513
ENSRNOG00000000512	20:5881462-5931648	8	Slc26a8	protein_coding	solute carrier family 26 member 8 [Source:RGD Acc:1308898]	180.303	0.710504	0.277473	2.56063	0.0104483	0.169274	ENSRNOG00000019132	1:100224401-100226725	5	Fv1	protein_coding	Friend virus susceptibility 1 [Source:RGD Acc:1309326]	781.494	-0.23198	0.0995063	-2.33131	0.0197371	0.228513
ENSRNOG00000025793	1:191615146-191676915	5	Usp31	protein_coding	ubiquitin specific peptidase 31 [Source:RGD Acc:1308183]	1644.28	0.248314	0.0970666	2.55818	0.010522	0.17029	ENSRNOG00000005568	6:95323579-95360127	7	AABR07064804.1	protein_coding	NA	2028.11	-0.223289	0.0955957	-2.33576	0.0195037	0.228513
ENSRNOG00000010789	8:115069095-115076130	7	Dusp7	protein_coding	dual specificity phosphatase 7 [Source:RGD Acc:735026]	858.95	0.295676	0.115686	2.55584	0.0105932	0.171262	ENSRNOG00000007427	3:146546387-146568825	5	Entpd6	protein_coding	ectonucleoside triphosphate diphosphohydrolase 6 [Source:RGD Acc:619725]	1543.47	-0.202921	0.0870234	-2.33179	0.0197115	0.228513
ENSRNOG00000007202	4:19224310-19413484	7	Sema3d	protein_coding	semaphorin 3D [Source:RGD Acc:727939]	314.042	0.338274	0.13239	2.55513	0.0106149	0.171434	ENSRNOG00000012366	1:146037426-146043097	6	Mesd	protein_coding	mesoderm development LRP chaperone [Source:RGD Acc:1310344]	1981.93	-0.19819	0.0847876	-2.33749	0.0194136	0.228513
ENSRNOG00000056493	7:29086156-29171783	1	Mybpc1	protein_coding	myosin binding protein C%2C slow type [Source:RGD Acc:735102]	13.5465	1.83825	0.719929	2.55338	0.0106682	0.171769	ENSRNOG00000000875	X:159112880-159172524	8	Fhl1	protein_coding	four and a half LIM domains 1 [Source:RGD Acc:2615]	2588.8	-0.196044	0.0836896	-2.34251	0.0191543	0.228513
ENSRNOG00000050348	1:72491780-72509431	2	LOC684270	protein_coding	similar to isochorismatase domain containing 2 [Source:RGD Acc:1592677]	187.824	0.277061	0.108561	2.55213	0.0107067	0.171856	ENSRNOG00000022249	17:84881414-84979543	6	Mllt10	protein_coding	MLLT10%2C histone lysine methyltransferase DOT1L cofactor [Source:RGD Acc:1310874]	613.79	-0.196009	0.0839366	-2.3352	0.019533	0.228513
ENSRNOG00000027264	1:226297016-226353611	2	Dagla	protein_coding	diacylglycerol lipase%2C alpha [Source:RGD Acc:1359461]	1134.37	0.467246	0.183115	2.55165	0.0107214	0.171898	ENSRNOG00000018353	2:30634354-30664163	4	Rad17	protein_coding	RAD17 checkpoint clamp loader component [Source:RGD Acc:1309515]	374.835	-0.16614	0.0709728	-2.3409	0.0192372	0.228513
ENSRNOG00000012953	7:130446668-130451283	7	Arsa	protein_coding	arylsulfatase A [Source:RGD Acc:1310381]	810.001	0.215812	0.0846147	2.55053	0.010756	0.172228	ENSRNOG00000027400	9:77834091-78021846	3	Vwc2l	protein_coding	von Willebrand factor C domain containing 2 like [Source:RGD Acc:1565501]	240.299	-0.298129	0.127968	-2.32971	0.0198214	0.228693
ENSRNOG00000007646	6:106039991-106163302	7	Sipa1l1	protein_coding	signal-induced proliferation-associated 1 like 1 [Source:RGD Acc:708497]	2775.32	0.705934	0.277022	2.54829	0.0108252	0.173025	ENSRNOG00000014875	16:71011332-71032790	7	Ash2l	protein_coding	ASH2 like histone lysine methyltransferase complex subunit [Source:RGD Acc:1305632]	875.78	-0.143267	0.0615748	-2.32672	0.0199802	0.229839
ENSRNOG00000048736	9:10110389-10155302	1	Mllt1	protein_coding	MLLT1%2C super elongation complex subunit [Source:RGD Acc:1588581]	811.708	0.400542	0.157239	2.54735	0.0108545	0.173134	ENSRNOG00000018149	19:30936703-30969454	5	Smarca5	protein_coding	SWI/SNF related%2C matrix associated%2C actin dependent regulator of chromatin%2C subfamily a%2C member 5 [Source:RGD Acc:1308832]	2460.84	-0.217496	0.0935353	-2.32528	0.0200569	0.230038
ENSRNOG00000001309	12:39253409-39302601	6	Camkk2	protein_coding	calcium/calmodulin-dependent protein kinase kinase 2 [Source:RGD Acc:620092]	467.198	0.69888	0.27445	2.54648	0.0108817	0.173389	ENSRNOG00000033796	8:33433905-33463467	5	Kcnj5	protein_coding	potassium voltage-gated channel subfamily J member 5 [Source:RGD Acc:61971]	161.226	-0.474746	0.204444	-2.32213	0.0202257	0.231001
ENSRNOG00000003280	10:103798291-103816287	6	Grin2c	protein_coding	glutamate ionotropic receptor NMDA type subunit 2C [Source:RGD Acc:2739]	962.683	0.335498	0.131907	2.54344	0.0109767	0.173941	ENSRNOG00000039576	X:15171499-15185191	3	Suv39h1l1	protein_coding	suppressor of variegation 3-9 homolog 1 (Drosophila)-like 1 [Source:RGD Acc:1565028]	319.065	-0.221875	0.0955628	-2.32177	0.0202454	0.231001
ENSRNOG00000024239	1:221085895-221087449	4	Fam89b	protein_coding	family with sequence similarity 89%2C member B [Source:RGD Acc:1311544]	485.755	0.419155	0.164844	2.54275	0.0109985	0.173941	ENSRNOG00000007583	3:146582752-146634535	7	Pygb	protein_coding	glycogen phosphorylase B [Source:RGD Acc:3460]	4959.07	-0.220089	0.09476	-2.32259	0.0202011	0.231001
ENSRNOG00000011339	1:267359830-267412810	6	Slk	protein_coding	STE20-like kinase [Source:RGD Acc:3780]	1028.69	0.453551	0.178388	2.5425	0.0110062	0.173941	ENSRNOG00000004574	X:29562165-29602925	6	Ofd1	protein_coding	OFD1%2C centriole and centriolar satellite protein [Source:RGD Acc:1562231]	377.31	-0.216597	0.0932636	-2.32242	0.0202106	0.231001
ENSRNOG00000019926	9:98313632-98364205	5	Ramp1	protein_coding	receptor activity modifying protein 1 [Source:RGD Acc:61870]	380.26	0.776639	0.305397	2.54305	0.010989	0.173941	ENSRNOG00000007106	6:3104861-3182996	7	Sos1	protein_coding	SOS Ras/Rac guanine nucleotide exchange factor 1 [Source:RGD Acc:1310949]	2158.46	-0.208577	0.0897966	-2.32277	0.0201914	0.231001
ENSRNOG00000012988	1:59156251-59214452	6	Lix1	protein_coding	limb and CNS expressed 1 [Source:RGD Acc:1309454]	2059.46	0.406209	0.15992	2.54007	0.011083	0.174976	ENSRNOG00000022305	10:549883-672196	5	Abcc1	protein_coding	ATP binding cassette subfamily C member 1 [Source:RGD Acc:3112]	633.2	-0.193387	0.0833151	-2.32115	0.0202789	0.231042
ENSRNOG00000042758	4:21902803-21920651	1	Tmem243	protein_coding	transmembrane protein 243 [Source:RGD Acc:1562351]	145.066	0.325724	0.128312	2.53853	0.0111318	0.175567	ENSRNOG00000015121	19:21218465-21266964	8	N4bp1	protein_coding	Nedd4 binding protein 1 [Source:RGD Acc:1305179]	949.449	-0.282917	0.122126	-2.31659	0.020526	0.231531
ENSRNOG00000003073	13:83531018-83571505	6	Gpr161	protein_coding	G protein-coupled receptor 161 [Source:RGD Acc:1563245]	166.289	0.381095	0.150154	2.53803	0.0111477	0.175638	ENSRNOG00000021793	8:47396741-47404010	6	Tmem136	protein_coding	transmembrane protein 136 [Source:RGD Acc:1565079]	361.662	-0.204692	0.0882768	-2.31875	0.0204084	0.231531
ENSRNOG00000020339	1:266952561-267038883	7	Neurl1	protein_coding	neuralized E3 ubiquitin protein ligase 1 [Source:RGD Acc:1307021]	2190.5	0.717526	0.282884	2.53647	0.0111976	0.17612	ENSRNOG00000004503	6:94824112-94834908	5	L3hypdh	protein_coding	trans-L-3-hydroxyproline dehydratase [Source:RGD Acc:1305721]	43.3655	-0.596196	0.257547	-2.3149	0.0206181	0.232216
ENSRNOG00000020770	10:89578212-89580368	4	Arl4d	protein_coding	ADP-ribosylation factor like GTPase 4D [Source:RGD Acc:1306875]	108.455	1.00456	0.396335	2.53461	0.0112572	0.176824	ENSRNOG00000013149	1:142060955-142083953	4	Vps33b	protein_coding	VPS33B%2C late endosome and lysosome associated [Source:RGD Acc:620644]	455.499	-0.249534	0.107849	-2.31373	0.0206827	0.23245
ENSRNOG00000005301	6:26546924-26552430	6	Eif2b4	protein_coding	eukaryotic translation initiation factor 2B subunit delta [Source:RGD Acc:620208]	460.034	0.200541	0.0791517	2.53363	0.0112887	0.177131	ENSRNOG00000049034	3:11811962-11825640	3	Ptrh1	protein_coding	peptidyl-tRNA hydrolase 1 homolog [Source:RGD Acc:1310165]	60.7463	-0.552202	0.238854	-2.31188	0.0207842	0.232705
ENSRNOG00000005033	3:44432471-44522930	6	Acvr1	protein_coding	activin A receptor type 1 [Source:RGD Acc:620200]	398.108	0.243839	0.0963022	2.53201	0.0113409	0.177131	ENSRNOG00000018194	5:153675624-153708170	7	Srrm1	protein_coding	serine and arginine repetitive matrix 1 [Source:RGD Acc:1311258]	2565.21	-0.160004	0.0692463	-2.31065	0.0208519	0.233197
ENSRNOG00000001288	12:17345510-17358617	3	Gpr146	protein_coding	G protein-coupled receptor 146 [Source:RGD Acc:1560731]	231.776	0.326953	0.129142	2.53173	0.0113503	0.177131	ENSRNOG00000047306	9:11064605-11070122	2	Stap2	protein_coding	signal transducing adaptor family member 2 [Source:RGD Acc:1566020]	139.426	-0.487929	0.211281	-2.30938	0.0209225	0.233511
ENSRNOG00000005776	6:131834097-131926272	7	Bcl11b	protein_coding	BAF chromatin remodeling complex subunit BCL11B [Source:RGD Acc:1311128]	695.864	1.60347	0.633492	2.53117	0.0113684	0.177131	ENSRNOG00000013832	14:81516407-81638934	7	Fam193a	protein_coding	family with sequence similarity 193%2C member A [Source:RGD Acc:1309634]	930.564	-0.118165	0.0511718	-2.30919	0.0209333	0.233511
ENSRNOG00000006952	3:163329975-163477715	7	Prex1	protein_coding	phosphatidylinositol-3%2C4%2C5-trisphosphate-dependent Rac exchange factor 1 [Source:RGD Acc:1306534]	2599.55	0.314958	0.12456	2.52856	0.0114531	0.178092	ENSRNOG00000008257	5:159534202-159539750	5	Mfap2	protein_coding	microfibril associated protein 2 [Source:RGD Acc:1306031]	80.6698	-0.497794	0.215711	-2.30769	0.0210162	0.234098
ENSRNOG00000001817	4:180913706-180951564	5	Tm7sf3	protein_coding	transmembrane 7 superfamily member 3 [Source:RGD Acc:1306752]	999.469	0.225289	0.0891262	2.52775	0.0114795	0.178122	ENSRNOG00000061118	2:183807073-183811118	1	LOC102551095	lincRNA	uncharacterized LOC102551095 [Source:RGD Acc:7611669]	444.414	-0.312705	0.135499	-2.3078	0.0210104	0.234098
ENSRNOG00000020989	1:221425987-221431713	7	Tm7sf2	protein_coding	transmembrane 7 superfamily member 2 [Source:RGD Acc:1311205]	196.917	0.378381	0.14973	2.5271	0.011501	0.178122	ENSRNOG00000048769	16:74810938-74848113	1	Nek5	protein_coding	NIMA-related kinase 5 [Source:RGD Acc:1593817]	152.471	-0.741126	0.321724	-2.30361	0.0212446	0.234462
ENSRNOG00000043390	7:92993330-93502591	4	Samd12	protein_coding	sterile alpha motif domain containing 12 [Source:RGD Acc:1561402]	854.839	0.208821	0.0826956	2.52518	0.0115641	0.178384	ENSRNOG00000048949	2:234375315-234483149	1	Elovl6	protein_coding	ELOVL fatty acid elongase 6 [Source:RGD Acc:620585]	27.6601	-0.59769	0.259503	-2.30321	0.021267	0.234462
ENSRNOG00000024845	2:197974761-197982385	5	Mrps21	protein_coding	mitochondrial ribosomal protein S21 [Source:RGD Acc:1592330]	391.968	0.209965	0.0831342	2.52562	0.0115494	0.178384	ENSRNOG00000015259	9:72052966-72157773	2	Pth2r	protein_coding	parathyroid hormone 2 receptor [Source:RGD Acc:620612]	50.9732	-0.575467	0.249588	-2.30566	0.0211294	0.234462
ENSRNOG00000046560	1:220836092-220836504	1	AC109096.1	pseudogene	NA	603.442	0.356996	0.141337	2.52585	0.0115418	0.178384	ENSRNOG00000005705	6:1657331-1689559	7	Qpct	protein_coding	glutaminyl-peptide cyclotransferase [Source:RGD Acc:1562284]	440.326	-0.549962	0.238664	-2.30434	0.0212038	0.234462
ENSRNOG00000037793	9:82120059-82121527	3	Cdk5r2	protein_coding	cyclin-dependent kinase 5 regulatory subunit 2 [Source:RGD Acc:1562530]	1589.68	0.706613	0.279794	2.52547	0.0115543	0.178384	ENSRNOG00000000043	14:2042411-2056762	6	Idua	protein_coding	iduronidase%2C alpha-L- [Source:RGD Acc:1310943]	1215.04	-0.312319	0.135574	-2.30367	0.0212409	0.234462
ENSRNOG00000042753	X:142053654-142248369	3	Fgf13	protein_coding	fibroblast growth factor 13 [Source:RGD Acc:620164]	1810.57	0.59611	0.236284	2.52285	0.0116407	0.17903	ENSRNOG00000004257	X:33383087-33522836	7	Ctps2	protein_coding	CTP synthase 2 [Source:RGD Acc:1563369]	1231.73	-0.285413	0.123926	-2.3031	0.0212731	0.234462
ENSRNOG00000015860	1:80063049-80073223	4	Gipr	protein_coding	gastric inhibitory polypeptide receptor [Source:RGD Acc:2689]	83.7923	0.63498	0.252033	2.51943	0.0117546	0.180066	ENSRNOG00000000133	17:9429175-9441526	7	Txndc15	protein_coding	thioredoxin domain containing 15 [Source:RGD Acc:1304696]	1077.25	-0.196825	0.0853434	-2.30627	0.0210956	0.234462
ENSRNOG00000001285	12:39553903-39603326	8	Atp2a2	protein_coding	ATPase sarcoplasmic/endoplasmic reticulum Ca2+ transporting 2 [Source:RGD Acc:2174]	15346.3	0.208577	0.0828571	2.51732	0.0118253	0.180613	ENSRNOG00000002708	X:21063562-21168750	7	Phf8	protein_coding	PHD finger protein 8 [Source:RGD Acc:1561065]	1043.3	-0.195481	0.084825	-2.30452	0.0211935	0.234462
ENSRNOG00000009207	3:164230852-164239250	5	Spata2	protein_coding	spermatogenesis associated 2 [Source:RGD Acc:620754]	484.86	0.408761	0.162363	2.51758	0.0118164	0.180613	ENSRNOG00000058940	16:69046514-69079332	2	Rab11fip1	protein_coding	RAB11 family interacting protein 1 [Source:RGD Acc:1562965]	90.9218	-0.583338	0.253338	-2.30261	0.0213008	0.234566
ENSRNOG00000013825	5:156026911-156074395	7	Rap1gap	protein_coding	Rap1 GTPase-activating protein [Source:RGD Acc:1309908]	3516.02	0.262896	0.104468	2.51653	0.0118518	0.180839	ENSRNOG00000019145	1:219566156-219640294	5	Kdm2a	protein_coding	lysine demethylase 2A [Source:RGD Acc:1309419]	2132.91	-0.095679	0.0415711	-2.30157	0.0213593	0.234876
ENSRNOG00000029049	1:46378807-46649292	4	Zdhhc14	protein_coding	zinc finger%2C DHHC-type containing 14 [Source:RGD Acc:1565877]	620.783	0.585733	0.232797	2.51607	0.0118671	0.180895	ENSRNOG00000050780	3:11717667-11723327	2	Fpgs	protein_coding	folylpolyglutamate synthase [Source:RGD Acc:1587713]	140.011	-0.283206	0.123165	-2.29942	0.0214814	0.235549
ENSRNOG00000024832	17:88215834-88651476	6	Gpr158	protein_coding	G protein-coupled receptor 158 [Source:RGD Acc:1305841]	1594.65	0.408704	0.162704	2.51194	0.0120068	0.182664	ENSRNOG00000002724	10:48008802-48044344	7	Prpsap2	protein_coding	phosphoribosyl pyrophosphate synthetase-associated protein 2 [Source:RGD Acc:620207]	1363.77	-0.177928	0.0775303	-2.29495	0.0217361	0.236999
ENSRNOG00000017900	1:175634551-175657485	6	rnf141	protein_coding	ring finger protein 141 [Source:RGD Acc:1303154]	678.581	0.243054	0.0968154	2.51049	0.0120563	0.182877	ENSRNOG00000019099	3:162057482-162059524	6	AABR07054578.1	protein_coding	NA	374.666	-0.249006	0.10854	-2.29415	0.0217822	0.237231
ENSRNOG00000017725	1:279798187-279811372	5	Pnlip	protein_coding	pancreatic lipase [Source:RGD Acc:3360]	135.999	0.601145	0.239428	2.51076	0.0120472	0.182877	ENSRNOG00000006120	4:718538-727691	2	Shh	protein_coding	sonic hedgehog signaling molecule [Source:RGD Acc:3673]	128.455	-0.654198	0.285781	-2.28916	0.0220701	0.238956
ENSRNOG00000014171	10:56286887-56289952	7	Tnfsf13	protein_coding	TNF superfamily member 13 [Source:RGD Acc:1305871]	170.167	0.480125	0.191347	2.50918	0.0121012	0.1832	ENSRNOG00000012168	17:8505996-8520147	6	Fbxl21	protein_coding	F-box and leucine-rich repeat protein 21 [Source:RGD Acc:1305555]	364.035	-0.269355	0.117658	-2.28932	0.0220609	0.238956
ENSRNOG00000024022	15:89407426-89458983	5	Ndfip2	protein_coding	Nedd4 family interacting protein 2 [Source:RGD Acc:1309716]	1729.68	0.34153	0.136184	2.50787	0.0121462	0.183701	ENSRNOG00000005578	8:32165810-32217476	7	Zbtb44	protein_coding	zinc finger and BTB domain containing 44 [Source:RGD Acc:1308984]	275.665	-0.25326	0.11065	-2.28883	0.0220895	0.238999
ENSRNOG00000017319	3:121235119-121342444	4	Mertk	protein_coding	MER proto-oncogene%2C tyrosine kinase [Source:RGD Acc:69283]	688.118	0.449895	0.179523	2.50606	0.0122087	0.184465	ENSRNOG00000005424	6:42852683-42859927	4	Odc1	protein_coding	ornithine decarboxylase 1 [Source:RGD Acc:3227]	1317.78	-0.170754	0.0746223	-2.28825	0.022123	0.239155
ENSRNOG00000015538	7:132294562-132343169	3	Abcd2	protein_coding	ATP binding cassette subfamily D member 2 [Source:RGD Acc:69244]	752.809	0.340885	0.136051	2.50558	0.0122251	0.184534	ENSRNOG00000016625	1:48317995-48360261	8	Slc22a2	protein_coding	solute carrier family 22 member 2 [Source:RGD Acc:61936]	28.1745	-1.26699	0.553968	-2.28712	0.0221887	0.239403
ENSRNOG00000021380	10:103832838-103848035	5	Fads6	protein_coding	fatty acid desaturase 6 [Source:RGD Acc:1311950]	409.882	0.294492	0.117555	2.50514	0.0122401	0.18458	ENSRNOG00000042851	7:15129698-15130084	3	AC109942.2	processed_pseudogene	NA	54.2693	-0.399774	0.174832	-2.28661	0.0222184	0.239498
ENSRNOG00000015090	10:14244203-14247886	6	Nubp2	protein_coding	nucleotide binding protein 2 [Source:RGD Acc:1305113]	247.798	0.303315	0.121138	2.50388	0.0122838	0.18485	ENSRNOG00000014165	17:27492220-27523912	7	Ssr1	protein_coding	signal sequence receptor subunit 1 [Source:RGD Acc:1310961]	2719	-0.192006	0.0839761	-2.28644	0.0222285	0.239498
ENSRNOG00000005148	3:147585947-147597660	3	Scrt2	protein_coding	scratch family transcriptional repressor 2 [Source:RGD Acc:1564796]	70.1068	0.64385	0.25757	2.49971	0.0124296	0.185448	ENSRNOG00000010833	4:115004448-115015965	5	Mthfd2	protein_coding	methylenetetrahydrofolate dehydrogenase (NADP+ dependent) 2%2C methenyltetrahydrofolate cyclohydrolase [Source:RGD Acc:1311313]	126.525	-0.414641	0.181437	-2.28532	0.0222944	0.240041
ENSRNOG00000018895	7:122456799-122459960	6	Mchr1	protein_coding	melanin-concentrating hormone receptor 1 [Source:RGD Acc:619841]	181.184	0.556055	0.222738	2.49645	0.0125444	0.186154	ENSRNOG00000006983	7:35069814-35122796	7	Nr2c1	protein_coding	nuclear receptor subfamily 2%2C group C%2C member 1 [Source:RGD Acc:3200]	525.164	-0.20003	0.0876075	-2.28325	0.0224156	0.240838
ENSRNOG00000004049	10:109107389-109187115	7	Baiap2	protein_coding	BAI1-associated protein 2 [Source:RGD Acc:619814]	1123.83	1.39889	0.560383	2.49632	0.012549	0.186154	ENSRNOG00000020737	8:117953444-117971519	7	Cdc25a	protein_coding	cell division cycle 25A [Source:RGD Acc:621498]	253.35	-0.347909	0.152457	-2.28201	0.0224887	0.240959
ENSRNOG00000020202	1:225309246-225329770	6	Asrgl1	protein_coding	asparaginase like 1 [Source:RGD Acc:708526]	2153.76	0.272239	0.109105	2.49521	0.0125881	0.186376	ENSRNOG00000030619	X:19144501-19145409	2	Foxr2	protein_coding	forkhead box R2 [Source:RGD Acc:1564437]	11.186	-1.04049	0.456601	-2.27878	0.02268	0.241221
ENSRNOG00000025589	15:33768595-33775109	4	Jph4	protein_coding	junctophilin 4 [Source:RGD Acc:1303170]	1751.13	0.63691	0.255227	2.49547	0.0125792	0.186376	ENSRNOG00000057702	2:187162017-187181395	2	Insrr	protein_coding	insulin receptor-related receptor [Source:RGD Acc:67399]	50.162	-0.681729	0.299011	-2.27995	0.0226108	0.241221
ENSRNOG00000019681	1:100537900-100554488	4	Pold1	protein_coding	DNA polymerase delta 1%2C catalytic subunit [Source:RGD Acc:621839]	83.7818	0.349018	0.139954	2.4938	0.0126385	0.186765	ENSRNOG00000010027	8:103673411-103770947	7	Atr	protein_coding	ATR serine/threonine kinase [Source:RGD Acc:1305796]	387.2	-0.330122	0.14474	-2.28079	0.0225611	0.241221
ENSRNOG00000038951	11:64962666-64968437	2	Cox17	protein_coding	cytochrome c oxidase copper chaperone COX17 [Source:RGD Acc:620548]	427.146	0.206681	0.0829137	2.49272	0.0126768	0.187153	ENSRNOG00000026900	11:88147377-88169968	4	Ppil2	protein_coding	peptidylprolyl isomerase like 2 [Source:RGD Acc:1309484]	835.43	-0.235061	0.103111	-2.27968	0.0226265	0.241221
ENSRNOG00000019799	18:30913842-30969361	7	Pcdhgc3	protein_coding	protocadherin gamma subfamily C%2C 3 [Source:MGI Acc:MGI:1935201]	2377.5	0.329019	0.132015	2.49228	0.0126927	0.187156	ENSRNOG00000021026	2:196172712-196177775	7	Zfp687	protein_coding	zinc finger protein 687 [Source:RGD Acc:2323182]	607.296	-0.230994	0.101394	-2.27818	0.0227158	0.241221
ENSRNOG00000000438	20:4366246-4368693	5	Rnf5	protein_coding	ring finger protein 5 [Source:RGD Acc:1588458]	753.386	0.241822	0.097089	2.49073	0.0127481	0.187608	ENSRNOG00000002669	10:61432819-61454444	9	Cluh	protein_coding	clustered mitochondria homolog [Source:RGD Acc:1307222]	2618.78	-0.0801473	0.0351787	-2.27829	0.0227093	0.241221
ENSRNOG00000060550	10:47795524-47857326	1	Epn2	protein_coding	epsin 2 [Source:RGD Acc:619773]	2676.42	0.275346	0.110558	2.49051	0.0127562	0.187608	ENSRNOG00000023013	18:51844976-52017734	6	2003-03-01	protein_coding	membrane associated ring-CH-type finger 3 [Source:RGD Acc:1359308]	108.943	-0.281236	0.123487	-2.27746	0.0227587	0.241345
ENSRNOG00000049560	13:71331052-71340229	2	Glul	protein_coding	glutamate-ammonia ligase [Source:RGD Acc:2710]	28943.6	0.341	0.137104	2.48716	0.0128766	0.188662	ENSRNOG00000002100	14:33447591-33560503	6	LOC108348180	protein_coding	signal recognition particle subunit SRP72-like [Source:RGD Acc:11405956]	2038.97	-0.210972	0.0926325	-2.27752	0.0227552	0.241345
ENSRNOG00000060571	3:164376630-164388492	1	Tmem189	protein_coding	transmembrane protein 189 [Source:RGD Acc:1309093]	724.05	0.198964	0.0801077	2.48371	0.0130023	0.189963	ENSRNOG00000049128	8:130366775-130393178	2	Nktr	protein_coding	natural killer cell triggering receptor [Source:RGD Acc:2321593]	2228.05	-0.145584	0.0640085	-2.27445	0.0229389	0.24226
ENSRNOG00000010688	8:40015049-40023193	3	Nrgn	protein_coding	neurogranin [Source:RGD Acc:61833]	3010.19	1.53757	0.619183	2.48323	0.0130198	0.190039	ENSRNOG00000015816	2:123283388-123323170	7	Bbs7	protein_coding	Bardet-Biedl syndrome 7 [Source:RGD Acc:1309264]	509.87	-0.270435	0.11894	-2.2737	0.022984	0.242405
ENSRNOG00000010169	5:134641608-134667084	6	Atpaf1	protein_coding	ATP synthase mitochondrial F1 complex assembly factor 1 [Source:RGD Acc:1305417]	1434.94	0.308446	0.124248	2.4825	0.0130465	0.190071	ENSRNOG00000011168	15:38191490-38276159	5	Micu2	protein_coding	mitochondrial calcium uptake 2 [Source:RGD Acc:619739]	1292.48	-0.165755	0.0729563	-2.27198	0.023088	0.24317
ENSRNOG00000027606	10:17048251-17075139	4	Neurl1b	protein_coding	neuralized E3 ubiquitin protein ligase 1B [Source:RGD Acc:1564984]	119.511	0.907108	0.365374	2.48268	0.0130397	0.190071	ENSRNOG00000026162	2:124045546-124047044	7	Cetn4	protein_coding	centrin 4 [Source:RGD Acc:1586489]	62.6477	-0.443791	0.195787	-2.2667	0.0234086	0.245046
ENSRNOG00000008625	5:138521340-138545404	6	Rimkla	protein_coding	ribosomal modification protein rimK-like family member A [Source:MGI Acc:MGI:3040686]	302.364	0.248752	0.100236	2.48167	0.0130768	0.190334	ENSRNOG00000051189	X:70439998-70457318	1	AC141377.1	antisense	NA	63.1879	-0.392943	0.17344	-2.26559	0.0234765	0.245591
ENSRNOG00000036661	10:110557729-110585376	3	Rab40b	protein_coding	Rab40b%2C member RAS oncogene family [Source:RGD Acc:1305663]	362.215	1.11329	0.448802	2.48058	0.0131169	0.190737	ENSRNOG00000002976	11:64975594-65018108	7	Maats1	protein_coding	MYCBP-associated%2C testis expressed 1 [Source:MGI Acc:MGI:2443598]	132.226	-0.548257	0.242087	-2.26471	0.0235306	0.24599
ENSRNOG00000000257	19:38237965-38321528	6	Smpd3	protein_coding	sphingomyelin phosphodiesterase 3 [Source:RGD Acc:619754]	1032.67	0.77543	0.31298	2.47757	0.013228	0.191274	ENSRNOG00000015645	18:15148983-15167311	6	AABR07031480.1	protein_coding	NA	155.15	-0.231844	0.102413	-2.26382	0.0235852	0.24619
ENSRNOG00000031671	4:150133590-150142713	6	Rasgef1a	protein_coding	RasGEF domain family%2C member 1A [Source:RGD Acc:1305836]	1117.31	0.877684	0.354301	2.47723	0.0132407	0.191279	ENSRNOG00000012531	5:155022493-155204456	8	Ephb2	protein_coding	Eph receptor B2 [Source:RGD Acc:1564232]	316.639	-0.42654	0.188593	-2.2617	0.0237162	0.246929
ENSRNOG00000012283	16:68860018-68866718	6	Chrna6	protein_coding	cholinergic receptor nicotinic alpha 6 subunit [Source:RGD Acc:69281]	94.7529	2.88713	1.16615	2.47578	0.0132944	0.19134	ENSRNOG00000056849	X:22369521-22399901	1	Kantr	lincRNA	KDM5C adjacent transcript [Source:RGD Acc:10045415]	124.235	-0.350353	0.154882	-2.26207	0.023693	0.246929
ENSRNOG00000007237	6:44348501-44363915	7	Id2	protein_coding	inhibitor of DNA binding 2 [Source:RGD Acc:2859]	631.508	0.389155	0.157402	2.47237	0.0134222	0.192836	ENSRNOG00000043128	X:105500173-105507288	3	Armcx4	protein_coding	armadillo repeat containing%2C X-linked 4 [Source:RGD Acc:2325053]	2175.4	-0.23067	0.102125	-2.2587	0.0239018	0.247923
ENSRNOG00000005404	3:108984029-109044420	5	Rasgrp1	protein_coding	RAS guanyl releasing protein 1 [Source:RGD Acc:3539]	2780.9	1.43083	0.578735	2.47234	0.0134233	0.192836	ENSRNOG00000007970	7:35850398-36000906	6	Plxnc1	protein_coding	plexin C1 [Source:RGD Acc:1307420]	1492.87	-0.354783	0.157131	-2.25788	0.0239531	0.24806
ENSRNOG00000020687	1:87248489-87258070	8	Dpf1	protein_coding	double PHD fingers 1 [Source:RGD Acc:61868]	634.367	0.758517	0.307079	2.4701	0.0135075	0.193507	ENSRNOG00000001915	11:17538063-17560296	7	Chodl	protein_coding	chondrolectin [Source:RGD Acc:1309885]	152.788	-0.589091	0.26098	-2.25722	0.023994	0.248152
ENSRNOG00000061005	14:104708648-104715786	1	AABR07016572.1	lincRNA	NA	39.8192	0.60017	0.243031	2.46952	0.0135296	0.193644	ENSRNOG00000018906	10:88672843-88677055	7	Ghdc	protein_coding	GH3 domain containing [Source:RGD Acc:1308881]	266.442	-0.512765	0.227274	-2.25615	0.0240612	0.248515
ENSRNOG00000006554	15:4361862-4399685	7	Fam149b1	protein_coding	family with sequence similarity 149%2C member B1 [Source:RGD Acc:1359592]	629.925	0.256967	0.104125	2.46789	0.0135914	0.194177	ENSRNOG00000006378	3:111699021-111759911	8	Mga	protein_coding	MAX dimerization protein MGA [Source:RGD Acc:1561597]	1603.22	-0.13576	0.0601727	-2.25618	0.0240594	0.248515
ENSRNOG00000019435	1:266059331-266074181	6	Psd	protein_coding	pleckstrin and Sec7 domain containing [Source:RGD Acc:620297]	2462.36	0.687547	0.2786	2.46787	0.013592	0.194177	ENSRNOG00000010892	5:150365101-150390099	7	Ythdf2	protein_coding	YTH N(6)-methyladenosine RNA binding protein 2 [Source:RGD Acc:1311321]	818.476	-0.136412	0.060483	-2.25537	0.0241099	0.248686
ENSRNOG00000020230	7:11414446-11428552	6	Pias4	protein_coding	protein inhibitor of activated STAT%2C 4 [Source:RGD Acc:1308737]	324.955	0.228363	0.092595	2.46626	0.0136533	0.194365	ENSRNOG00000022505	17:43458553-43470378	6	Slc17a4	protein_coding	solute carrier family 17%2C member 4 [Source:RGD Acc:1584758]	22.1801	-0.759138	0.336901	-2.2533	0.0242403	0.249337
ENSRNOG00000015750	7:126420656-126465723	7	Wnt7b	protein_coding	Wnt family member 7B [Source:RGD Acc:1311441]	484.965	0.460983	0.18692	2.46621	0.0136553	0.194365	ENSRNOG00000008099	5:62718787-62750145	7	Galnt12	protein_coding	polypeptide N-acetylgalactosaminyltransferase 12 [Source:RGD Acc:1562001]	27.6734	-0.68655	0.304738	-2.25292	0.0242642	0.249337
ENSRNOG00000002652	10:61177936-61361250	7	Rap1gap2	protein_coding	RAP1 GTPase activating protein 2 [Source:RGD Acc:1304590]	2263.02	0.450447	0.183129	2.45973	0.0139043	0.196105	ENSRNOG00000002714	10:7223362-7240812	7	Mettl22	protein_coding	methyltransferase like 22 [Source:RGD Acc:1311433]	310.224	-0.188903	0.0838415	-2.2531	0.0242527	0.249337
ENSRNOG00000004245	13:85601499-85622314	7	Mgst3	protein_coding	microsomal glutathione S-transferase 3 [Source:RGD Acc:1306373]	633.537	0.486533	0.197866	2.4589	0.0139363	0.196227	ENSRNOG00000009433	2:230199343-230273709	7	Mcub	protein_coding	mitochondrial calcium uniporter dominant negative beta subunit [Source:RGD Acc:1305326]	24.4528	-0.689895	0.306324	-2.25218	0.0243112	0.249432
ENSRNOG00000028746	1:267607418-267617387	6	Gsto1	protein_coding	glutathione S-transferase omega 1 [Source:RGD Acc:70952]	924.123	0.375907	0.152922	2.45815	0.0139654	0.196429	ENSRNOG00000000417	1:167051209-167091453	7	Numa1	protein_coding	nuclear mitotic apparatus protein 1 [Source:RGD Acc:1308777]	2545.23	-0.145117	0.0644867	-2.25033	0.0244278	0.25013
ENSRNOG00000011015	1:8310577-8333885	6	Hivep2	protein_coding	human immunodeficiency virus type I enhancer binding protein 2 [Source:RGD Acc:61988]	2355.73	0.660893	0.268979	2.45704	0.0140086	0.196859	ENSRNOG00000015676	1:31939585-31967915	7	Brd9	protein_coding	bromodomain containing 9 [Source:RGD Acc:1307359]	999.309	-0.156661	0.0696286	-2.24995	0.0244523	0.250216
ENSRNOG00000001368	12:41073824-41148490	6	Rph3a	protein_coding	rabphilin 3A [Source:RGD Acc:620073]	4102.85	0.271636	0.110577	2.45653	0.0140286	0.196961	ENSRNOG00000006548	10:93520132-93581296	6	Mrc2	protein_coding	mannose receptor%2C C type 2 [Source:RGD Acc:1559436]	608.014	-0.403336	0.179343	-2.24897	0.0245145	0.250355
ENSRNOG00000025121	14:83724933-83730614	5	Pla2g3	protein_coding	phospholipase A2%2C group III [Source:RGD Acc:1305323]	67.99	0.800141	0.325808	2.45587	0.0140545	0.197146	ENSRNOG00000051298	X:70422452-70423045	1	AC141377.3	lincRNA	NA	23.9693	-0.668662	0.297596	-2.24688	0.0246479	0.250624
ENSRNOG00000001304	20:14421141-14545772	7	Bcr	protein_coding	BCR activator of RhoGEF and GTPase [Source:RGD Acc:1307993]	1530.22	0.471992	0.192378	2.45346	0.0141491	0.198113	ENSRNOG00000051023	12:22125571-22127021	2	Sap25	protein_coding	Sin3A-associated protein 25 [Source:RGD Acc:1562406]	28.9129	-0.537133	0.23895	-2.24789	0.0245832	0.250624
ENSRNOG00000002373	10:76151038-76166276	8	Akap1	protein_coding	A-kinase anchoring protein 1 [Source:RGD Acc:620826]	829.708	0.371517	0.151462	2.45288	0.0141717	0.198249	ENSRNOG00000043006	8:119524039-119531387	3	Epm2aip1	protein_coding	EPM2A interacting protein 1 [Source:RGD Acc:1310977]	9393.26	-0.281438	0.12522	-2.24755	0.024605	0.250624
ENSRNOG00000004844	7:92234597-92256100	7	Med30	protein_coding	mediator complex subunit 30 [Source:RGD Acc:1309369]	186.08	0.292654	0.119352	2.45202	0.0142056	0.198545	ENSRNOG00000061612	17:44608427-44643362	1	Zfp184	protein_coding	zinc finger protein 184 [Source:RGD Acc:1304798]	107.826	-0.266517	0.118587	-2.24744	0.0246119	0.250624
ENSRNOG00000025730	X:105573909-105580562	6	Armcx3	protein_coding	armadillo repeat containing%2C X-linked 3 [Source:RGD Acc:1549739]	2229.96	0.231272	0.0943418	2.45143	0.0142291	0.198693	ENSRNOG00000016446	9:49837868-49841337	4	Gpr45	protein_coding	G protein-coupled receptor 45 [Source:RGD Acc:1306253]	190.667	-0.262245	0.116739	-2.24643	0.0246768	0.250624
ENSRNOG00000011307	16:2112274-2227309	7	Slmap	protein_coding	sarcolemma associated protein [Source:RGD Acc:1307674]	2163.89	0.242144	0.0988541	2.44951	0.014305	0.199573	ENSRNOG00000016266	1:125212849-125229052	7	Mphosph10	protein_coding	M-phase phosphoprotein 10 [Source:RGD Acc:1307633]	363.257	-0.18849	0.0838962	-2.2467	0.0246591	0.250624
ENSRNOG00000033134	2:11658568-11822787	6	Mef2c	protein_coding	myocyte enhancer factor 2C [Source:RGD Acc:1563119]	2214.44	1.6552	0.675863	2.44902	0.0143247	0.199668	ENSRNOG00000005190	7:73339706-73450262	5	Nipal2	protein_coding	NIPA-like domain containing 2 [Source:RGD Acc:1564315]	265.819	-0.280116	0.1248	-2.24452	0.0247988	0.25094
ENSRNOG00000011588	1:30863217-30873808	6	Rnf146	protein_coding	ring finger protein 146 [Source:RGD Acc:1306482]	946.193	0.157759	0.0644534	2.44765	0.0143792	0.199709	ENSRNOG00000017940	5:167331035-167664505	5	Rere	protein_coding	arginine-glutamic acid dipeptide repeats [Source:RGD Acc:629475]	3099.85	-0.153515	0.068414	-2.24391	0.024838	0.251172
ENSRNOG00000043426	2:248649441-248690089	3	Kyat3	protein_coding	kynurenine aminotransferase 3 [Source:RGD Acc:1359262]	194.409	0.310562	0.126851	2.44824	0.0143556	0.199709	ENSRNOG00000012575	10:40584403-40657861	7	Fat2	protein_coding	FAT atypical cadherin 2 [Source:RGD Acc:620656]	39.4854	-1.02662	0.458149	-2.2408	0.0250389	0.252709
ENSRNOG00000022523	20:7976713-8019020	5	Fkbp5	protein_coding	FKBP prolyl isomerase 5 [Source:RGD Acc:1309155]	760.822	0.493264	0.201476	2.44825	0.0143552	0.199709	ENSRNOG00000000113	18:69706522-69723869	5	Elac1	protein_coding	elaC ribonuclease Z 1 [Source:RGD Acc:1304757]	494.122	-0.295578	0.131967	-2.23978	0.025105	0.253046
ENSRNOG00000004672	14:84335597-84355528	4	Sec14l2	protein_coding	SEC14-like lipid binding 2 [Source:RGD Acc:621779]	871.627	0.519065	0.212063	2.44769	0.0143775	0.199709	ENSRNOG00000059784	8:126965955-126969779	1	AABR07071697.1	lincRNA	NA	42.0544	-0.455399	0.203413	-2.23879	0.0251695	0.253223
ENSRNOG00000014320	17:51898217-51912496	5	Inhba	protein_coding	inhibin subunit beta A [Source:RGD Acc:62074]	55.3884	0.638354	0.260874	2.44699	0.0144056	0.199896	ENSRNOG00000045924	20:3226313-3233694	3	RT1-T24-3	protein_coding	RT1 class I%2C locus T24%2C gene 3 [Source:RGD Acc:1624211]	19.3792	-1.56215	0.699091	-2.23454	0.0254474	0.254059
ENSRNOG00000009350	10:64865805-64915148	7	Sez6	protein_coding	seizure related 6 homolog [Source:RGD Acc:619780]	3344.14	0.437416	0.179032	2.44322	0.0145567	0.201276	ENSRNOG00000048967	9:23420654-23424832	2	LOC688459	protein_coding	hypothetical protein LOC688459 [Source:RGD Acc:1588829]	6.95984	-1.18841	0.5316	-2.23553	0.0253826	0.254059
ENSRNOG00000009054	8:58486078-58542844	6	Elmod1	protein_coding	ELMO domain containing 1 [Source:RGD Acc:1564186]	3405.15	0.546298	0.223687	2.44224	0.0145963	0.201458	ENSRNOG00000016978	1:198528635-198531201	5	LOC308990	protein_coding	hypothetical protein LOC308990 [Source:RGD Acc:1564503]	40.6408	-0.754445	0.337611	-2.23466	0.0254397	0.254059
ENSRNOG00000021745	2:102685513-102688624	4	Bhlhe22	protein_coding	basic helix-loop-helix family%2C member e22 [Source:RGD Acc:1305451]	386.458	1.85345	0.758895	2.4423	0.0145939	0.201458	ENSRNOG00000003866	13:45314933-45318878	7	Cxcr4	protein_coding	C-X-C motif chemokine receptor 4 [Source:RGD Acc:620465]	48.0001	-0.58989	0.264113	-2.23348	0.0255176	0.254059
ENSRNOG00000003917	13:85376716-85443976	8	Uck2	protein_coding	uridine-cytidine kinase 2 [Source:RGD Acc:620742]	190.816	0.446151	0.182801	2.44064	0.0146615	0.202176	ENSRNOG00000024507	7:83801509-83803181	5	AABR07057678.1	pseudogene	NA	355.57	-0.554141	0.247945	-2.23494	0.0254216	0.254059
ENSRNOG00000038597	11:72163749-72378895	4	Dlg1	protein_coding	discs large MAGUK scaffold protein 1 [Source:RGD Acc:2505]	2832.39	0.355904	0.145853	2.44015	0.014681	0.202266	ENSRNOG00000001378	12:41490801-41497610	7	Iqcd	protein_coding	IQ motif containing D [Source:RGD Acc:1560757]	87.1675	-0.482641	0.215807	-2.23645	0.0253226	0.254059
ENSRNOG00000009466	10:70262361-70290445	6	Unc45b	protein_coding	unc-45 myosin chaperone B [Source:RGD Acc:1305666]	9.40754	1.74164	0.714198	2.4386	0.0147445	0.202599	ENSRNOG00000015568	16:71121175-71125316	6	Plpp5	protein_coding	phospholipid phosphatase 5 [Source:RGD Acc:1591734]	261.26	-0.248911	0.111418	-2.23403	0.0254808	0.254059
ENSRNOG00000057464	X:154684935-154722314	1	Fmr1	protein_coding	fragile X mental retardation 1 [Source:RGD Acc:2623]	893.666	0.187992	0.0771748	2.43592	0.0148539	0.203921	ENSRNOG00000007492	3:153398130-153445632	7	Rpn2	protein_coding	ribophorin II [Source:RGD Acc:62075]	2955.38	-0.123681	0.0553491	-2.23456	0.0254465	0.254059
ENSRNOG00000008203	15:14559471-14737704	5	Synpr	protein_coding	synaptoporin [Source:RGD Acc:708366]	2011.46	0.623593	0.256121	2.43476	0.0149018	0.204216	ENSRNOG00000023828	7:117180812-117187367	6	LOC680875	protein_coding	similar to dystonin isoform 1 [Source:RGD Acc:1587008]	163.376	-0.515438	0.23091	-2.23221	0.0256014	0.254318
ENSRNOG00000022727	3:119677575-119690366	4	Tmem127	protein_coding	transmembrane protein 127 [Source:RGD Acc:1309744]	2413.49	0.0939731	0.0386231	2.43308	0.0149709	0.204449	ENSRNOG00000061147	1:241822626-241875864	1	Fam189a2	protein_coding	family with sequence similarity 189%2C member A2 [Source:RGD Acc:1307524]	169.715	-0.345736	0.154894	-2.23208	0.0256094	0.254318
ENSRNOG00000017120	1:140998240-141087405	6	Abhd2	protein_coding	abhydrolase domain containing 2 [Source:RGD Acc:1311389]	612.7	0.482035	0.198119	2.43307	0.0149716	0.204449	ENSRNOG00000001956	11:54404446-54472447	8	Dzip3	protein_coding	DAZ interacting zinc finger protein 3 [Source:RGD Acc:1563278]	2081.66	-0.228188	0.102291	-2.23076	0.0256968	0.255023
ENSRNOG00000007483	10:13594687-13619935	6	Ccnf	protein_coding	cyclin F [Source:RGD Acc:67401]	49.8676	0.834487	0.342868	2.43384	0.0149396	0.204449	ENSRNOG00000018735	18:56071478-56080849	7	Cd74	protein_coding	CD74 molecule [Source:RGD Acc:2313]	309.232	-0.774989	0.348105	-2.22631	0.0259936	0.256502
ENSRNOG00000013492	5:140559206-140585408	4	Cap1	protein_coding	cyclase associated actin cytoskeleton regulatory protein 1 [Source:RGD Acc:620309]	3550.94	0.392005	0.161189	2.43196	0.0150172	0.204692	ENSRNOG00000016255	4:120785495-120817377	6	Podxl2	protein_coding	podocalyxin-like 2 [Source:RGD Acc:1305815]	3590.2	-0.423001	0.190087	-2.2253	0.0260608	0.25666
ENSRNOG00000008859	3:47439076-47515700	7	Tank	protein_coding	TRAF family member-associated NFKB activator [Source:RGD Acc:628859]	362.482	0.184061	0.0757258	2.43062	0.015073	0.20511	ENSRNOG00000005486	7:107406962-107442513	8	Phf20l1	protein_coding	PHD finger protein 20-like 1 [Source:RGD Acc:1560141]	648.307	-0.181445	0.0815261	-2.22561	0.0260402	0.25666
ENSRNOG00000020296	1:266862579-266862842	5	LOC103693430	protein_coding	up-regulated during skeletal muscle growth protein 5 [Source:RGD Acc:9203006]	909.526	0.146211	0.0602586	2.42639	0.01525	0.206669	ENSRNOG00000014461	19:55389462-55423150	7	Galns	protein_coding	galactosamine (N-acetyl)-6-sulfatase [Source:RGD Acc:1565391]	254.894	-0.267682	0.120408	-2.22313	0.026207	0.257772
ENSRNOG00000049437	9:99998275-100026818	1	Gpc1	protein_coding	glypican 1 [Source:RGD Acc:61853]	1348.29	0.207736	0.0858446	2.41991	0.0155243	0.206669	ENSRNOG00000032884	8:128450801-128521109	2	Scn11a	protein_coding	sodium voltage-gated channel alpha subunit 11 [Source:RGD Acc:3630]	25.117	-0.743194	0.33447	-2.22201	0.0262829	0.257962
ENSRNOG00000061764	13:92569785-92672821	1	AABR07021812.1	protein_coding	NA	779.77	0.237375	0.0979115	2.42438	0.0153346	0.206669	ENSRNOG00000001277	12:16923990-16934706	4	Mafk	protein_coding	MAF bZIP transcription factor K [Source:RGD Acc:628633]	277.451	-0.180604	0.081288	-2.22178	0.0262979	0.257962
ENSRNOG00000031730	5:2042991-2059351	5	Eloc	protein_coding	elongin C [Source:RGD Acc:620658]	1045.12	0.246036	0.101514	2.42367	0.0153644	0.206669	ENSRNOG00000005650	6:108994018-109004598	5	Pgf	protein_coding	placental growth factor [Source:RGD Acc:619850]	64.1942	-0.505035	0.227431	-2.2206	0.0263778	0.258418
ENSRNOG00000047035	1:217742929-217748628	3	Fadd	protein_coding	Fas associated via death domain [Source:RGD Acc:628700]	138.924	0.254606	0.104976	2.42538	0.0152922	0.206669	ENSRNOG00000006797	X:135370822-135419704	7	Zfp280c	protein_coding	zinc finger protein 280C [Source:RGD Acc:1564669]	457.394	-0.301222	0.135663	-2.22037	0.0263934	0.258418
ENSRNOG00000048152	9:54558202-54766054	2	Myo1b	protein_coding	myosin Ib [Source:RGD Acc:70994]	749.624	0.298548	0.123411	2.41913	0.0155575	0.206669	ENSRNOG00000024549	7:12331416-12346475	5	Pwwp3a	protein_coding	PWWP domain containing 3A%2C DNA repair factor [Source:RGD Acc:1308340]	657.332	-0.167404	0.0754011	-2.22018	0.0264064	0.258418
ENSRNOG00000032740	9:61552374-61552613	3	Tmem258b	protein_coding	transmembrane protein 258 B [Source:RGD Acc:1586604]	70.8147	0.373005	0.153829	2.42481	0.0153164	0.206669	ENSRNOG00000004124	X:32745873-32786359	6	Grpr	protein_coding	gastrin releasing peptide receptor [Source:RGD Acc:2750]	43.5234	-0.580249	0.261519	-2.21876	0.0265028	0.258544
ENSRNOG00000052256	1:78800754-78812483	1	Dact3	protein_coding	dishevelled-binding antagonist of beta-catenin 3 [Source:RGD Acc:1563892]	2117.18	0.393848	0.162741	2.42009	0.0155167	0.206669	ENSRNOG00000003041	10:61772449-62007030	8	Smg6	protein_coding	SMG6 nonsense mediated mRNA decay factor [Source:RGD Acc:1595918]	488.353	-0.170901	0.0770239	-2.21881	0.0265	0.258544
ENSRNOG00000028941	2:25041185-25052127	3	Zbed3	protein_coding	zinc finger%2C BED-type containing 3 [Source:RGD Acc:1309665]	167.506	0.425046	0.175141	2.42688	0.0152294	0.206669	ENSRNOG00000060979	11:14144130-14160892	1	Hspa13	protein_coding	heat shock protein family A (Hsp70) member 13 [Source:RGD Acc:3775]	3167.68	-0.207646	0.0936237	-2.21787	0.0265635	0.258755
ENSRNOG00000010440	18:62805410-62944630	7	Gnal	protein_coding	G protein subunit alpha L [Source:RGD Acc:2715]	2437.46	0.437415	0.180229	2.427	0.0152244	0.206669	ENSRNOG00000018668	19:42983869-43090841	3	Glg1	protein_coding	golgi glycoprotein 1 [Source:RGD Acc:69345]	6886.5	-0.149481	0.0673954	-2.21798	0.0265563	0.258755
ENSRNOG00000005447	10:74243812-74298599	5	Ypel2	protein_coding	yippee-like 2 [Source:RGD Acc:1311564]	638.714	0.525972	0.21743	2.41904	0.0155614	0.206669	ENSRNOG00000001092	12:943006-987551	5	Kl	protein_coding	Klotho [Source:RGD Acc:620396]	62.7564	-0.532946	0.240616	-2.21492	0.0267655	0.259439
ENSRNOG00000003479	19:24044103-24265444	6	Rnf150	protein_coding	ring finger protein 150 [Source:RGD Acc:1304572]	339.212	0.664302	0.274196	2.42273	0.0154044	0.206669	ENSRNOG00000049229	12:8976585-8989214	2	Pomp	protein_coding	proteasome maturation protein [Source:RGD Acc:1305831]	79.7209	-0.341659	0.154237	-2.21515	0.0267498	0.259439
ENSRNOG00000058938	8:116715755-116730061	1	Camkv	protein_coding	CaM kinase-like vesicle-associated [Source:RGD Acc:621488]	4358.74	0.67381	0.278118	2.42274	0.0154038	0.206669	ENSRNOG00000060614	6:48866601-48980340	1	Pxdn	protein_coding	peroxidasin [Source:RGD Acc:1560694]	391.531	-0.336828	0.152037	-2.21544	0.0267301	0.259439
ENSRNOG00000059362	19:39063998-39077722	1	Has3	protein_coding	hyaluronan synthase 3 [Source:RGD Acc:628656]	59.2734	0.753656	0.311237	2.42148	0.0154573	0.206669	ENSRNOG00000014975	5:76092287-76102590	7	Zfp483	protein_coding	zinc finger protein 483 [Source:RGD Acc:727958]	1675.42	-0.249081	0.112408	-2.21586	0.0267008	0.259439
ENSRNOG00000030091	10:71363688-71383602	6	Dusp14	protein_coding	dual specificity phosphatase 14 [Source:RGD Acc:1307415]	91.5915	0.768274	0.316896	2.42437	0.0153349	0.206669	ENSRNOG00000014999	2:29056219-29121104	7	Tnpo1	protein_coding	transportin 1 [Source:RGD Acc:1308372]	2749.11	-0.207243	0.0935852	-2.21448	0.0267958	0.259439
ENSRNOG00000024677	1:88978344-88989552	4	Arhgap33	protein_coding	Rho GTPase activating protein 33 [Source:RGD Acc:2318374]	1342.32	0.876402	0.36213	2.42013	0.015515	0.206669	ENSRNOG00000052061	14:17306825-17333588	1	Ppef2	protein_coding	protein phosphatase with EF-hand domain 2 [Source:RGD Acc:1307093]	50.4931	-0.678113	0.306683	-2.21112	0.0270277	0.26072
ENSRNOG00000002097	14:36550340-36554580	5	Rasl11b	protein_coding	RAS-like family 11 member B [Source:RGD Acc:1303099]	195.211	1.12937	0.466734	2.41973	0.015532	0.206669	ENSRNOG00000008054	13:90815562-90832469	7	Igsf9	protein_coding	immunoglobulin superfamily%2C member 9 [Source:RGD Acc:1304566]	143.379	-0.593818	0.26855	-2.2112	0.0270221	0.26072
ENSRNOG00000017002	1:277537585-277538985	2	Adrb1	protein_coding	adrenoceptor beta 1 [Source:RGD Acc:2059]	80.1427	1.15462	0.477299	2.41907	0.0155601	0.206669	ENSRNOG00000027799	8:119142434-119157071	2	Tmie	protein_coding	transmembrane inner ear [Source:RGD Acc:1562523]	374.656	-0.2271	0.102754	-2.21012	0.0270965	0.26072
ENSRNOG00000011160	1:136664204-136842247	6	AC126641.1	processed_transcript	synaptic vesicle glycoprotein 2b [Source:NCBI gene%3BAcc:117556]	2595.65	1.52896	0.632051	2.41904	0.0155616	0.206669	ENSRNOG00000016447	9:49903085-49913744	5	RGD1310553	protein_coding	similar to expressed sequence AI597479 [Source:RGD Acc:1310553]	878.587	-0.181061	0.0819669	-2.20895	0.0271778	0.261015
ENSRNOG00000053474	10:102746004-102746493	1	AC118434.1	lincRNA	NA	9.00755	1.75786	0.726417	2.4199	0.0155246	0.206669	ENSRNOG00000006399	6:105224166-105261549	7	Synj2bp	protein_coding	synaptojanin 2 binding protein [Source:RGD Acc:69400]	2802.27	-0.212985	0.0964449	-2.20836	0.0272192	0.26125
ENSRNOG00000006341	15:4658246-4663694	6	Saysd1	protein_coding	SAYSVFN motif domain containing 1 [Source:MGI Acc:MGI:1914759]	48.4683	0.433062	0.179049	2.41868	0.0155769	0.206695	ENSRNOG00000003553	14:113202419-113295014	7	Efemp1	protein_coding	EGF containing fibulin extracellular matrix protein 1 [Source:RGD Acc:1308528]	419.79	-0.510229	0.231251	-2.20639	0.0273568	0.261936
ENSRNOG00000000921	12:7865938-7911525	6	Ubl3	protein_coding	ubiquitin-like 3 [Source:RGD Acc:1305431]	3823.73	0.153928	0.0636644	2.41781	0.0156143	0.207014	ENSRNOG00000011884	3:11317183-11336458	6	Golga2	protein_coding	golgin A2 [Source:RGD Acc:620282]	1527.01	-0.151709	0.0687568	-2.20645	0.0273524	0.261936
ENSRNOG00000047057	1:203971152-203988709	1	Gpr26	protein_coding	G protein-coupled receptor 26 [Source:RGD Acc:619843]	247.014	0.709523	0.293682	2.41595	0.0156941	0.207642	ENSRNOG00000001982	11:51037393-51202820	7	Cblb	protein_coding	Cbl proto-oncogene B [Source:RGD Acc:620535]	466.573	-0.136793	0.0619992	-2.20637	0.0273584	0.261936
ENSRNOG00000022772	7:134702964-134722215	4	Prickle1	protein_coding	prickle planar cell polarity protein 1 [Source:RGD Acc:735090]	992.012	0.370147	0.153316	2.41428	0.0157665	0.207962	ENSRNOG00000000723	20:4892702-4896991	7	RT1-CE5	protein_coding	RT1 class I%2C locus CE5 [Source:RGD Acc:1595868]	101.823	-0.547894	0.248463	-2.20513	0.027445	0.262069
ENSRNOG00000021569	11:29933163-30051103	6	Tiam1	protein_coding	T-cell lymphoma invasion and metastasis 1 [Source:RGD Acc:1307455]	1054.55	1.0021	0.415285	2.41305	0.0158198	0.208487	ENSRNOG00000053269	7:139444994-139450589	1	Tmem106c	protein_coding	transmembrane protein 106C [Source:RGD Acc:1311532]	654.101	-0.211814	0.0960623	-2.20496	0.0274569	0.262069
ENSRNOG00000061450	1:143443300-143535583	1	Homer2	protein_coding	homer scaffold protein 2 [Source:RGD Acc:620705]	176.111	0.525838	0.218034	2.41172	0.0158775	0.208757	ENSRNOG00000013841	8:115546712-115615282	7	Dcaf1	protein_coding	DDB1 and CUL4 associated factor 1 [Source:RGD Acc:1305176]	1025.76	-0.14442	0.0654753	-2.20572	0.0274039	0.262069
ENSRNOG00000000906	12:6711747-6740714	7	Medag	protein_coding	mesenteric estrogen-dependent adipogenesis [Source:RGD Acc:1307396]	48.9663	0.946739	0.392586	2.41154	0.0158851	0.208757	ENSRNOG00000031852	11:58803140-59110562	6	Lsamp	protein_coding	limbic system-associated membrane protein [Source:RGD Acc:71102]	2110.06	-0.120498	0.0546331	-2.20558	0.0274134	0.262069
ENSRNOG00000040201	2:19781408-19808937	3	Atp6ap1l	protein_coding	ATPase H+ transporting accessory protein 1 like [Source:RGD Acc:1564936]	221.368	0.832299	0.345373	2.40985	0.0159589	0.209428	ENSRNOG00000049853	X:114373907-114378622	2	Rtl9	protein_coding	retrotransposon Gag like 9 [Source:RGD Acc:6486824]	62.1284	-0.565534	0.257039	-2.20018	0.0277938	0.263819
ENSRNOG00000033262	7:12240060-12246729	3	Reep6	protein_coding	receptor accessory protein 6 [Source:RGD Acc:1309508]	187.699	0.375599	0.155939	2.40863	0.0160127	0.209779	ENSRNOG00000046863	13:36378356-36380302	2	C1ql2	protein_coding	complement C1q like 2 [Source:RGD Acc:1594583]	286.4	-0.439255	0.199619	-2.20046	0.027774	0.263819
ENSRNOG00000023661	17:75352389-75654951	6	Celf2	protein_coding	CUGBP%2C Elav-like family member 2 [Source:RGD Acc:68347]	1157.56	0.666497	0.276883	2.40714	0.0160779	0.209922	ENSRNOG00000018659	2:210522375-210550560	7	Csf1	protein_coding	colony stimulating factor 1 [Source:RGD Acc:621063]	383.248	-0.321067	0.145925	-2.20022	0.0277916	0.263819
ENSRNOG00000019627	1:100506704-100530183	5	Mybpc2	protein_coding	myosin binding protein C%2C fast-type [Source:RGD Acc:1311596]	11.7151	1.95817	0.813438	2.40727	0.0160721	0.209922	ENSRNOG00000010921	8:13861459-13871354	6	Taf1d	protein_coding	TATA-box binding protein associated factor%2C RNA polymerase I subunit D [Source:RGD Acc:1309627]	451.7	-0.20726	0.0942382	-2.19932	0.0278552	0.26424
ENSRNOG00000021670	2:142747501-142885604	5	Frem2	protein_coding	FRAS1 related extracellular matrix 2 [Source:RGD Acc:1566012]	81.6134	1.07644	0.447875	2.40343	0.0162421	0.211708	ENSRNOG00000027191	6:21950100-22092346	6	Birc6	protein_coding	baculoviral IAP repeat-containing 6 [Source:RGD Acc:1307247]	2578.86	-0.143095	0.0650843	-2.19862	0.0279052	0.264465
ENSRNOG00000056596	8:114927722-114940177	1	Alas1	protein_coding	5'-aminolevulinate synthase 1 [Source:RGD Acc:68392]	616.288	0.209762	0.087312	2.40244	0.0162859	0.211744	ENSRNOG00000043007	1:101076898-101086198	3	Rcn3	protein_coding	reticulocalbin 3 [Source:RGD Acc:1359365]	204.589	-0.315972	0.14378	-2.1976	0.0279776	0.26459
ENSRNOG00000014571	3:160935709-160938467	5	Dbndd2	protein_coding	dysbindin domain containing 2 [Source:RGD Acc:1559521]	1450.68	0.281908	0.117329	2.40272	0.0162737	0.211744	ENSRNOG00000018532	1:254974789-255086207	7	Pcgf5	protein_coding	polycomb group ring finger 5 [Source:RGD Acc:1583513]	248.117	-0.297392	0.135422	-2.19604	0.0280887	0.264894
ENSRNOG00000010342	2:93656946-93665939	5	Zfand1	protein_coding	zinc finger AN1-type containing 1 [Source:RGD Acc:1309519]	179.037	0.282042	0.117374	2.40294	0.016264	0.211744	ENSRNOG00000006864	8:60126624-60570058	8	Scaper	protein_coding	S-phase cyclin A-associated protein in the ER [Source:RGD Acc:621585]	1199.38	-0.140487	0.0639615	-2.19643	0.0280608	0.264894
ENSRNOG00000012604	8:22966561-22969459	5	Swsap1	protein_coding	SWIM-type zinc finger 7 associated protein 1 [Source:RGD Acc:1308026]	288.541	0.260575	0.108481	2.40204	0.0163038	0.211798	ENSRNOG00000031773	19:10142496-10206681	5	Cngb1	protein_coding	cyclic nucleotide gated channel beta 1 [Source:RGD Acc:621809]	81.6132	-0.756292	0.344442	-2.1957	0.0281133	0.264902
ENSRNOG00000011599	1:248297331-248377093	7	Gldc	protein_coding	glycine decarboxylase [Source:RGD Acc:1308660]	306.837	0.708491	0.295052	2.40124	0.0163396	0.212086	ENSRNOG00000011423	17:8878270-8884423	6	Pitx1	protein_coding	paired-like homeodomain 1 [Source:RGD Acc:69253]	10.513	-2.2909	1.04421	-2.19392	0.0282415	0.265786
ENSRNOG00000013977	9:65279675-65291651	4	Bzw1	protein_coding	basic leucine zipper and W2 domains 1 [Source:RGD Acc:735129]	2456.2	0.195538	0.0814443	2.40088	0.0163555	0.212115	ENSRNOG00000011542	6:136185487-136210940	6	Coa8	protein_coding	cytochrome c oxidase assembly factor 8 [Source:RGD Acc:1304719]	12.798	-0.817613	0.372836	-2.19296	0.0283105	0.265851
ENSRNOG00000033026	8:119691388-119744506	5	Dclk3	protein_coding	doublecortin-like kinase 3 [Source:RGD Acc:1309232]	376.348	0.918763	0.382791	2.40017	0.0163876	0.212352	ENSRNOG00000016394	2:208420309-208587260	8	Wdr77	protein_coding	WD repeat domain 77 [Source:RGD Acc:1310479]	55.1869	-0.46639	0.212649	-2.19324	0.0282899	0.265851
ENSRNOG00000055241	3:110540717-110541170	1	AABR07053500.1	pseudogene	NA	115.922	0.359195	0.149802	2.3978	0.0164939	0.213373	ENSRNOG00000027831	X:159176680-159244879	7	Map7d3	protein_coding	MAP7 domain containing 3 [Source:RGD Acc:1565514]	72.3044	-0.43512	0.198426	-2.19286	0.0283177	0.265851
ENSRNOG00000010235	3:160047296-160115177	6	Pkig	protein_coding	cAMP-dependent protein kinase inhibitor gamma [Source:RGD Acc:628775]	599.977	0.722596	0.301528	2.39645	0.0165547	0.21398	ENSRNOG00000000579	20:42966140-42971838	6	Marcks	protein_coding	myristoylated alanine rich protein kinase C substrate [Source:RGD Acc:3028]	3621.73	-0.159784	0.0728436	-2.19352	0.02827	0.265851
ENSRNOG00000017279	5:153233962-153252021	7	Tmem50a	protein_coding	transmembrane protein 50A [Source:RGD Acc:1305638]	1287.62	0.156369	0.0652818	2.3953	0.0166067	0.214474	ENSRNOG00000008219	8:62811173-62893087	6	Ccdc33	protein_coding	coiled-coil domain containing 33 [Source:RGD Acc:1561126]	113.073	-0.554244	0.253015	-2.19055	0.028484	0.266448
ENSRNOG00000037871	4:116993914-117111653	4	Sfxn5	protein_coding	sideroflexin 5 [Source:RGD Acc:628706]	3378.95	0.321794	0.134424	2.39386	0.016672	0.215137	ENSRNOG00000046958	3:4374602-4394428	2	Abo	protein_coding	ABO%2C alpha 1-3-N-acetylgalactosaminyltransferase and alpha 1-3-galactosyltransferase [Source:RGD Acc:2307241]	95.752	-0.304057	0.138861	-2.18965	0.0285493	0.266898
ENSRNOG00000056714	7:107584118-107634335	2	Sla	protein_coding	src-like adaptor [Source:RGD Acc:631373]	73.886	0.778277	0.325177	2.39339	0.0166934	0.215233	ENSRNOG00000037456	12:52397792-52401015	5	P2rx2	protein_coding	purinergic receptor P2X 2 [Source:RGD Acc:620251]	167.718	-0.808161	0.369192	-2.189	0.0285969	0.267181
ENSRNOG00000000060	14:2194933-2226598	7	Cplx1	protein_coding	complexin 1 [Source:RGD Acc:70944]	5542.27	0.305898	0.127851	2.39261	0.0167289	0.215332	ENSRNOG00000003071	13:80460694-80483600	7	Vamp4	protein_coding	vesicle-associated membrane protein 4 [Source:RGD Acc:1309753]	1798.17	-0.155888	0.0712434	-2.1881	0.0286621	0.267467
ENSRNOG00000061432	10:109097346-109098945	1	AABR07030914.1	lincRNA	NA	14.4451	1.08846	0.454887	2.39281	0.01672	0.215332	ENSRNOG00000003508	10:16821880-16910641	7	Ergic1	protein_coding	endoplasmic reticulum-golgi intermediate compartment 1 [Source:RGD Acc:1585015]	824.028	-0.241392	0.110337	-2.18778	0.0286859	0.267528
ENSRNOG00000012944	5:160355833-160373778	7	Casp9	protein_coding	caspase 9 [Source:RGD Acc:61867]	475.233	0.350953	0.146787	2.39089	0.0168074	0.215984	ENSRNOG00000010240	8:92937739-92942076	6	Tent5a	protein_coding	terminal nucleotidyltransferase 5A [Source:RGD Acc:1311381]	260.102	-0.592357	0.270884	-2.18675	0.0287604	0.267587
ENSRNOG00000009155	3:79721694-79728879	6	Ndufs3	protein_coding	NADH:ubiquinone oxidoreductase core subunit S3 [Source:RGD Acc:1309406]	1201.37	0.173884	0.0728249	2.3877	0.016954	0.216072	ENSRNOG00000056941	9:10802522-10806141	1	AABR07066529.3	lincRNA	NA	233.002	-0.241398	0.110392	-2.18674	0.0287614	0.267587
ENSRNOG00000030269	4:145703046-146016325	6	Atp2b2	protein_coding	ATPase plasma membrane Ca2+ transporting 2 [Source:RGD Acc:2176]	5120.78	0.229727	0.0961615	2.38897	0.0168955	0.216072	ENSRNOG00000006735	5:107845951-107858104	5	Cdkn2b	protein_coding	cyclin-dependent kinase inhibitor 2B [Source:RGD Acc:2324]	30.6914	-0.803845	0.367748	-2.18586	0.0288261	0.267769
ENSRNOG00000046955	7:121050302-121058029	1	Cbx6	protein_coding	chromobox 6 [Source:RGD Acc:1307314]	3064.55	0.261317	0.109435	2.38787	0.0169462	0.216072	ENSRNOG00000007472	4:145017608-145095245	6	Setd5	protein_coding	SET domain containing 5 [Source:RGD Acc:1310433]	2822.74	-0.109823	0.0502446	-2.18576	0.028833	0.267769
ENSRNOG00000027278	5:162183327-162199050	3	Pramef8	protein_coding	PRAME family member 8 [Source:RGD Acc:1564061]	186.085	0.265525	0.111092	2.39015	0.0168416	0.216072	ENSRNOG00000026109	1:100971273-100980340	6	Prmt1	protein_coding	protein arginine methyltransferase 1 [Source:RGD Acc:62020]	1327.63	-0.158723	0.0726264	-2.18547	0.0288541	0.267805
ENSRNOG00000014702	17:21382455-21422407	6	Elovl2	protein_coding	ELOVL fatty acid elongase 2 [Source:RGD Acc:1308605]	1290.39	0.380203	0.159165	2.38874	0.0169062	0.216072	ENSRNOG00000003221	13:80517536-80527928	4	Myoc	protein_coding	myocilin [Source:RGD Acc:620430]	28.0947	-1.14725	0.525085	-2.18488	0.0288977	0.268049
ENSRNOG00000001135	12:44942443-44962656	6	Wsb2	protein_coding	WD repeat and SOCS box-containing 2 [Source:RGD Acc:1359599]	2475.6	0.267334	0.11201	2.3867	0.0170005	0.216349	ENSRNOG00000003674	X:31852323-31968152	5	Pir	protein_coding	pirin [Source:RGD Acc:1359212]	258.583	-0.250011	0.114502	-2.18346	0.0290018	0.268531
ENSRNOG00000062013	16:81616604-81632030	1	Adprhl1	protein_coding	ADP-ribosylhydrolase like 1 [Source:RGD Acc:1305641]	7.33865	1.1502	0.481935	2.38663	0.0170037	0.216349	ENSRNOG00000027992	11:37004902-37253776	6	Dscam	protein_coding	DS cell adhesion molecule [Source:RGD Acc:619992]	970.523	-0.276332	0.126582	-2.18303	0.0290336	0.268572
ENSRNOG00000006729	6:126018841-126153867	7	Slc24a4	protein_coding	solute carrier family 24 member 4 [Source:RGD Acc:1305926]	268.791	0.8332	0.349391	2.38472	0.0170921	0.217007	ENSRNOG00000011931	1:244615821-244782706	7	Smarca2	protein_coding	SWI/SNF related%2C matrix associated%2C actin dependent regulator of chromatin%2C subfamily a%2C member 2 [Source:RGD Acc:1302988]	3473.6	-0.152089	0.0698028	-2.17884	0.0293437	0.26992
ENSRNOG00000012573	16:79872323-79973877	6	Dlgap2	protein_coding	DLG associated protein 2 [Source:RGD Acc:620224]	331.713	0.922392	0.386871	2.38424	0.0171145	0.217045	ENSRNOG00000008020	4:55735682-55740627	7	Pax4	protein_coding	paired box 4 [Source:RGD Acc:620433]	10.0358	-1.30423	0.598973	-2.17745	0.0294469	0.270249
ENSRNOG00000012038	5:154800226-154801350	2	Htr1d	protein_coding	5-hydroxytryptamine receptor 1D [Source:RGD Acc:2847]	33.1384	0.934435	0.392058	2.38341	0.0171531	0.217357	ENSRNOG00000037600	20:55594676-55673995	2	Sim1	protein_coding	SIM bHLH transcription factor 1 [Source:RGD Acc:1309949]	386.438	-0.53553	0.24598	-2.17713	0.0294712	0.270249
ENSRNOG00000023688	17:11101306-11103541	3	Drd1	protein_coding	dopamine receptor D1 [Source:RGD Acc:2518]	538.442	1.82377	0.765465	2.38257	0.0171923	0.217675	ENSRNOG00000005227	10:11206226-11223370	7	Tfap4	protein_coding	transcription factor AP-4 [Source:RGD Acc:1308357]	97.3687	-0.387954	0.178203	-2.17704	0.0294779	0.270249
ENSRNOG00000019973	1:266287017-266333105	6	Arl3	protein_coding	ADP ribosylation factor like GTPase 3 [Source:RGD Acc:69327]	1645.35	0.224064	0.0940804	2.38162	0.0172365	0.218057	ENSRNOG00000012121	10:65507364-65517838	6	Sdf2	protein_coding	stromal cell derived factor 2 [Source:RGD Acc:1307274]	1077.43	-0.15725	0.0722191	-2.17739	0.0294512	0.270249
ENSRNOG00000014805	5:171441560-171455650	6	Wrap73	protein_coding	WD repeat containing%2C antisense to Trp73 [Source:MGI Acc:MGI:1891749]	239.067	0.242547	0.101864	2.3811	0.0172612	0.218191	ENSRNOG00000004149	7:44009069-44024456	7	Mgat4c	protein_coding	MGAT4 family%2C member C [Source:RGD Acc:1307871]	297.421	-0.320238	0.147164	-2.17606	0.0295509	0.27035
ENSRNOG00000029184	11:42259761-42843865	5	AABR07033882.1	protein_coding	NA	345.846	0.717299	0.301338	2.38038	0.0172948	0.218199	ENSRNOG00000003104	10:48903540-48925030	7	Trpv2	protein_coding	transient receptor potential cation channel%2C subfamily V%2C member 2 [Source:RGD Acc:3965]	468.461	-0.271504	0.124812	-2.1753	0.0296077	0.27042
ENSRNOG00000006235	7:136526496-136853957	7	Nell2	protein_coding	neural EGFL like 2 [Source:RGD Acc:620999]	5000.49	0.7199	0.302427	2.38041	0.0172932	0.218199	ENSRNOG00000048914	3:14003340-14022672	3	Traf1	protein_coding	TNF receptor-associated factor 1 [Source:RGD Acc:1596290]	16.0915	-0.70056	0.322127	-2.1748	0.0296454	0.270444
ENSRNOG00000028120	2:166330579-166331689	3	AABR07011698.1	pseudogene	NA	16.438	0.829422	0.348709	2.37855	0.0173809	0.218577	ENSRNOG00000014371	19:50848736-51972103	8	Cdh13	protein_coding	cadherin 13 [Source:RGD Acc:619745]	2472.39	-0.226017	0.103958	-2.17412	0.0296964	0.27075
ENSRNOG00000005600	3:43111240-43119159	7	Nr4a2	protein_coding	nuclear receptor subfamily 4%2C group A%2C member 2 [Source:RGD Acc:3202]	253.974	0.928701	0.390484	2.37833	0.0173911	0.218577	ENSRNOG00000032708	20:4039413-4049711	5	RT1-Bb	protein_coding	RT1 class II%2C locus Bb [Source:RGD Acc:3469]	73.3467	-0.842795	0.387975	-2.17229	0.0298339	0.271204
ENSRNOG00000003386	10:107516995-107539658	7	Rbfox3	protein_coding	RNA binding fox-1 homolog 3 [Source:RGD Acc:1560070]	1181.24	0.574539	0.241737	2.37671	0.0174677	0.218835	ENSRNOG00000045829	3:109862117-109873466	2	Thbs1	protein_coding	thrombospondin 1 [Source:RGD Acc:1588455]	190.309	-0.480906	0.221452	-2.1716	0.0298857	0.271516
ENSRNOG00000000799	20:3309899-3322825	7	Abcf1	protein_coding	ATP binding cassette subfamily F member 1 [Source:RGD Acc:620286]	1730.1	0.110674	0.0466197	2.37398	0.0175973	0.219215	ENSRNOG00000001297	20:13156241-13212606	6	Prmt2	protein_coding	protein arginine methyltransferase 2 [Source:RGD Acc:1565519]	1353.72	-0.343485	0.158216	-2.17098	0.0299326	0.271623
ENSRNOG00000009749	X:15621209-15627235	7	Wdr45	protein_coding	WD repeat domain 45 [Source:RGD Acc:1359718]	388.647	0.186114	0.0783386	2.37577	0.0175125	0.219215	ENSRNOG00000031173	4:55772377-56171668	6	Snd1	protein_coding	staphylococcal nuclease and tudor domain containing 1 [Source:RGD Acc:631340]	1908.35	-0.112853	0.0519945	-2.17048	0.0299704	0.271807
ENSRNOG00000009266	5:62071346-62094633	6	Anp32b	protein_coding	acidic nuclear phosphoprotein 32 family member B [Source:RGD Acc:621285]	1392.87	0.216519	0.0911735	2.3748	0.0175587	0.219215	ENSRNOG00000005729	19:25143428-25151891	6	Palm3	protein_coding	paralemmin 3 [Source:RGD Acc:2323602]	219.909	-0.442783	0.204144	-2.16897	0.0300848	0.27228
ENSRNOG00000019974	16:20668971-20671127	6	Uba52	protein_coding	ubiquitin A-52 residue ribosomal protein fusion product 1 [Source:RGD Acc:68344]	2089.47	0.2398	0.100961	2.37517	0.0175407	0.219215	ENSRNOG00000049983	9:11089106-11096704	2	Shd	protein_coding	src homology 2 domain-containing transforming protein D [Source:RGD Acc:1590885]	790.251	-0.344768	0.158963	-2.16886	0.030093	0.27228
ENSRNOG00000008620	8:68569530-68678349	5	Smad3	protein_coding	SMAD family member 3 [Source:RGD Acc:3032]	645.298	0.873015	0.367892	2.37302	0.0176434	0.219613	ENSRNOG00000003749	X:14498119-14534473	7	Xk	protein_coding	X-linked Kx blood group [Source:RGD Acc:1359650]	366.178	-0.257281	0.11874	-2.16676	0.0302533	0.272865
ENSRNOG00000012650	8:113603533-113626893	5	Mrpl3	protein_coding	mitochondrial ribosomal protein L3 [Source:RGD Acc:1306391]	871.961	0.184924	0.0779772	2.37151	0.0177154	0.219978	ENSRNOG00000006001	4:66290389-66354711	6	Luc7l2	protein_coding	LUC7-like 2 pre-mRNA splicing factor [Source:RGD Acc:1308651]	2289.19	-0.134228	0.0619576	-2.16644	0.0302774	0.272865
ENSRNOG00000031979	MT:7919-8599	3	Mt-atp6	protein_coding	mitochondrially encoded ATP synthase 6 [Source:RGD Acc:621239]	143248	0.424125	0.178839	2.37155	0.0177136	0.219978	ENSRNOG00000002134	14:5928737-5945321	8	Gbp6	protein_coding	guanylate binding protein family member 6 [Source:RGD Acc:1561523]	22.7608	-0.815674	0.377044	-2.16334	0.0305149	0.273771
ENSRNOG00000058678	20:4964125-4966710	1	AABR07072810.1	antisense	NA	9.39205	1.16938	0.493158	2.3712	0.0177303	0.219987	ENSRNOG00000003526	X:104765294-104814145	8	Sytl4	protein_coding	synaptotagmin-like 4 [Source:RGD Acc:620204]	352.425	-0.77797	0.359487	-2.16411	0.0304559	0.273771
ENSRNOG00000055925	7:122979021-123027150	1	Zc3h7b	protein_coding	zinc finger CCCH-type containing 7B [Source:RGD Acc:1307064]	6351.56	0.255231	0.107722	2.36935	0.0178193	0.22035	ENSRNOG00000037919	X:74200972-74244846	3	Chic1	protein_coding	cysteine-rich hydrophobic domain 1 [Source:RGD Acc:1589722]	313.43	-0.310914	0.143672	-2.16406	0.0304596	0.273771
ENSRNOG00000006329	14:106008086-106061641	5	Peli1	protein_coding	pellino E3 ubiquitin protein ligase 1 [Source:RGD Acc:1311199]	489.696	0.343419	0.144951	2.36921	0.0178262	0.22035	ENSRNOG00000015501	16:71090045-71118552	8	Ddhd2	protein_coding	DDHD domain containing 2 [Source:RGD Acc:1585818]	1532.14	-0.248561	0.11489	-2.16348	0.0305044	0.273771
ENSRNOG00000013974	3:120002364-120011364	7	Fahd2a	protein_coding	fumarylacetoacetate hydrolase domain containing 2A [Source:RGD Acc:1563674]	578.368	0.186528	0.078772	2.36794	0.0178873	0.220728	ENSRNOG00000016886	9:81873171-81880105	6	Rnf25	protein_coding	ring finger protein 25 [Source:RGD Acc:1311557]	605.073	-0.145819	0.067408	-2.16323	0.0305232	0.273771
ENSRNOG00000019352	10:59741772-59743315	8	Emc6	protein_coding	ER membrane protein complex subunit 6 [Source:RGD Acc:1309231]	270.685	0.19186	0.0811145	2.3653	0.0180153	0.220865	ENSRNOG00000028227	16:7103998-7200362	7	Pbrm1	protein_coding	polybromo 1 [Source:RGD Acc:1565549]	1452.35	-0.159612	0.073849	-2.16133	0.0306701	0.274294
ENSRNOG00000032813	20:3404711-3419831	4	Mdc1	protein_coding	mediator of DNA damage checkpoint 1 [Source:RGD Acc:1559468]	204.592	0.3556	0.150271	2.36639	0.0179625	0.220865	ENSRNOG00000028092	4:57855416-57879239	2	Cpa2	protein_coding	carboxypeptidase A2 [Source:RGD Acc:1305563]	49.9952	-0.575604	0.266453	-2.16024	0.0307537	0.274653
ENSRNOG00000011222	12:47074200-47076572	5	Dynll1	protein_coding	dynein light chain LC8-type 1 [Source:RGD Acc:619866]	3065.97	0.372387	0.157392	2.36598	0.0179825	0.220865	ENSRNOG00000027498	10:107502695-107515371	6	Engase	protein_coding	endo-beta-N-acetylglucosaminidase [Source:RGD Acc:1310868]	315.961	-0.291934	0.135162	-2.15989	0.0307813	0.274653
ENSRNOG00000042449	10:40054400-40122915	2	LOC100362023	protein_coding	CDC42 small effector 2-like [Source:RGD Acc:2318957]	1691.28	0.396242	0.167486	2.36582	0.0179903	0.220865	ENSRNOG00000013370	10:14059347-14061703	4	Gfer	protein_coding	growth factor%2C augmenter of liver regeneration [Source:RGD Acc:61845]	138.479	-0.271058	0.125496	-2.15989	0.030781	0.274653
ENSRNOG00000002188	14:10534423-10575224	7	Hpse	protein_coding	heparanase [Source:RGD Acc:61969]	30.6748	0.594185	0.251044	2.36686	0.0179398	0.220865	ENSRNOG00000031266	8:40078269-40113514	3	Siae	protein_coding	sialic acid acetylesterase [Source:RGD Acc:1310431]	418.485	-0.206719	0.0956846	-2.16042	0.0307403	0.274653
ENSRNOG00000007607	7:142905758-142920216	4	Nr4a1	protein_coding	nuclear receptor subfamily 4%2C group A%2C member 1 [Source:RGD Acc:620029]	169.981	1.0545	0.445475	2.36714	0.017926	0.220865	ENSRNOG00000010812	3:63353178-63454967	6	Osbpl6	protein_coding	oxysterol binding protein-like 6 [Source:RGD Acc:1308887]	1928.66	-0.181655	0.0841973	-2.15749	0.0309674	0.275837
ENSRNOG00000006776	4:99074535-99125111	6	Smyd1	protein_coding	SET and MYND domain containing 1 [Source:RGD Acc:1305105]	18.2083	1.10088	0.46538	2.36555	0.0180033	0.220865	ENSRNOG00000013565	1:92087215-92120009	6	Zfp507	protein_coding	zinc finger protein 507 [Source:RGD Acc:1307017]	370.255	-0.15016	0.0696186	-2.1569	0.0310137	0.275931
ENSRNOG00000009184	4:131366744-131694755	7	Foxp1	protein_coding	forkhead box P1 [Source:RGD Acc:1308669]	324.743	0.607895	0.257039	2.36499	0.0180307	0.220879	ENSRNOG00000010023	2:154520087-154542919	6	Slc33a1	protein_coding	solute carrier family 33 member 1 [Source:RGD Acc:620653]	922.7	-0.126041	0.0584339	-2.15698	0.0310075	0.275931
ENSRNOG00000021017	1:101682172-101687293	4	Ca11	protein_coding	carbonic anhydrase 11 [Source:RGD Acc:735155]	1835.85	0.560457	0.237128	2.36352	0.0181022	0.221405	ENSRNOG00000015055	9:85237458-85243001	6	Scg2	protein_coding	secretogranin II [Source:RGD Acc:3626]	15312.7	-0.509126	0.236313	-2.15446	0.0312044	0.27699
ENSRNOG00000015913	2:244058186-244224058	5	Tspan5	protein_coding	tetraspanin 5 [Source:RGD Acc:1303176]	1664	0.452902	0.19209	2.35776	0.0183854	0.22416	ENSRNOG00000050968	15:19338175-19350210	2	Ptger2	protein_coding	prostaglandin E receptor 2 [Source:RGD Acc:620020]	49.3831	-0.43264	0.200929	-2.1532	0.0313032	0.277232
ENSRNOG00000019914	1:198259496-198265839	6	Tlcd3b	protein_coding	TLC domain ceramide synthase 3B [Source:RGD Acc:1308215]	516.52	0.231142	0.098155	2.35486	0.0185295	0.225179	ENSRNOG00000000593	20:44803666-44961382	7	Rev3l	protein_coding	REV3 like%2C DNA directed polymerase zeta catalytic subunit [Source:RGD Acc:1307087]	2256.13	-0.153797	0.071422	-2.15335	0.0312911	0.277232
ENSRNOG00000002935	10:82032656-82045935	6	Ankrd40	protein_coding	ankyrin repeat domain 40 [Source:RGD Acc:1594678]	2561.98	0.266705	0.113283	2.35433	0.0185562	0.225179	ENSRNOG00000028668	3:114355798-114647382	6	Slc28a2	protein_coding	solute carrier family 28 member 2 [Source:RGD Acc:61840]	211.338	-0.338613	0.157303	-2.15262	0.0313483	0.277472
ENSRNOG00000002149	14:9555264-9562189	3	Nkx6-1	protein_coding	NK6 homeobox 1 [Source:RGD Acc:69318]	20.2955	1.33443	0.566658	2.35491	0.018527	0.225179	ENSRNOG00000025254	10:105399814-105412627	7	Qrich2	protein_coding	glutamine rich 2 [Source:MGI Acc:MGI:2684912]	8.64759	-1.37302	0.638412	-2.15068	0.0315012	0.278344
ENSRNOG00000014006	18:83471342-83584357	4	Neto1	protein_coding	neuropilin and tolloid like 1 [Source:RGD Acc:1566269]	983.858	0.642262	0.273202	2.35087	0.0187298	0.226043	ENSRNOG00000052689	11:86921738-86931923	1	AABR07072264.4	lincRNA	NA	94.3134	-0.459904	0.213863	-2.15046	0.0315188	0.278344
ENSRNOG00000002784	X:82143789-82145066	6	Pou3f4	protein_coding	POU class 3 homeobox 4 [Source:RGD Acc:61947]	73.5478	0.707853	0.301095	2.35093	0.0187266	0.226043	ENSRNOG00000010535	2:74360622-74693341	6	Cdh18	protein_coding	cadherin 18 [Source:RGD Acc:1305430]	982.929	-0.352892	0.164213	-2.14899	0.0316353	0.279054
ENSRNOG00000012311	1:15298526-15301998	4	Slc35d3	protein_coding	solute carrier family 35%2C member D3 [Source:RGD Acc:1309428]	176.065	1.03142	0.438618	2.35152	0.0186968	0.226043	ENSRNOG00000008992	5:143500441-143715546	5	Grik3	protein_coding	glutamate ionotropic receptor kainate type subunit 3 [Source:RGD Acc:71027]	572.207	-0.400313	0.186368	-2.14797	0.0317162	0.27929
ENSRNOG00000042501	3:3590783-3594475	1	Tmem250	protein_coding	transmembrane protein 250 [Source:RGD Acc:1564379]	784.778	0.309354	0.13163	2.35018	0.0187641	0.226105	ENSRNOG00000043137	6:135856218-135861059	1	Lbhd2	protein_coding	LBH domain containing 2 [Source:RGD Acc:1560608]	77.3179	-0.543842	0.253551	-2.1449	0.0319606	0.280649
ENSRNOG00000025160	2:224772893-224802997	4	Tmem56	protein_coding	transmembrane protein 56 [Source:RGD Acc:1563041]	271.375	0.289021	0.123001	2.34975	0.0187858	0.22619	ENSRNOG00000024905	6:27425235-27460038	5	Drc1	protein_coding	dynein regulatory complex subunit 1 [Source:RGD Acc:1359318]	583.1	-0.460919	0.214914	-2.14467	0.0319794	0.280649
ENSRNOG00000014909	5:156613741-156626529	7	Sh2d5	protein_coding	SH2 domain containing 5 [Source:RGD Acc:1305952]	930.208	0.398523	0.169626	2.34942	0.0188025	0.226215	ENSRNOG00000028036	8:97535777-97575655	7	Adamts7	protein_coding	ADAM metallopeptidase with thrombospondin type 1 motif%2C 7 [Source:RGD Acc:1306713]	46.1624	-0.518296	0.241794	-2.14355	0.0320693	0.281049
ENSRNOG00000033508	10:57185347-57238531	5	Mink1	protein_coding	misshapen-like kinase 1 [Source:RGD Acc:1359135]	5665.06	0.518099	0.220585	2.34875	0.0188365	0.226427	ENSRNOG00000056221	X:111735820-111741023	1	AABR07040839.1	protein_coding	NA	130.187	-0.347584	0.162213	-2.14276	0.0321323	0.281259
ENSRNOG00000013790	2:164747677-164767682	5	Mfsd1	protein_coding	major facilitator superfamily domain containing 1 [Source:RGD Acc:1305751]	900.026	0.189115	0.0805433	2.34799	0.0188749	0.226557	ENSRNOG00000014193	1:75356220-75394758	6	Lig1	protein_coding	DNA ligase 1 [Source:RGD Acc:621424]	114.786	-0.3487	0.162866	-2.14102	0.0322724	0.281941
ENSRNOG00000042321	3:64554633-64554953	2	AABR07052588.1	protein_coding	NA	14.1613	1.12359	0.478981	2.34579	0.0189869	0.227196	ENSRNOG00000032844	20:4127644-4132616	4	RT1-Da	protein_coding	RT1 class II%2C locus Da [Source:RGD Acc:1593283]	117.428	-0.747479	0.349473	-2.13888	0.0324457	0.282945
ENSRNOG00000030700	MT:8599-9382	3	Mt-co3	protein_coding	mitochondrially encoded cytochrome c oxidase III [Source:RGD Acc:621873]	191005	0.421206	0.179655	2.34453	0.0190509	0.227611	ENSRNOG00000011042	9:105531195-105655471	8	RGD1560925	protein_coding	similar to 2610034M16Rik protein [Source:RGD Acc:1560925]	27.6281	-0.710761	0.332303	-2.13889	0.0324442	0.282945
ENSRNOG00000019476	9:96621586-97030163	7	Agap1	protein_coding	ArfGAP with GTPase domain%2C ankyrin repeat and PH domain 1 [Source:RGD Acc:1309244]	2660.72	0.123108	0.0526598	2.3378	0.0193975	0.228513	ENSRNOG00000049076	14:91201730-91348219	1	Vwc2	protein_coding	von Willebrand factor C domain containing 2 [Source:RGD Acc:1589624]	285.654	-0.353954	0.165504	-2.13865	0.0324643	0.282945
ENSRNOG00000019933	2:187915751-187931035	7	Ubqln4	protein_coding	ubiquilin 4 [Source:RGD Acc:1308273]	1364.35	0.129244	0.055245	2.33948	0.0193108	0.228513	ENSRNOG00000007576	10:11912543-11917898	6	Zfp597	protein_coding	zinc finger protein 597 [Source:RGD Acc:628674]	486.181	-0.291659	0.136416	-2.13802	0.0325152	0.282945
ENSRNOG00000005434	14:114518816-114692764	7	Sptbn1	protein_coding	spectrin%2C beta%2C non-erythrocytic 1 [Source:RGD Acc:727922]	20364.7	0.135654	0.0580482	2.33693	0.019443	0.228513	ENSRNOG00000000808	20:38935820-38963309	6	Hsf2	protein_coding	heat shock transcription factor 2 [Source:RGD Acc:68395]	775.156	-0.142741	0.0667591	-2.13816	0.032504	0.282945
ENSRNOG00000017513	3:8928534-8951189	7	Miga2	protein_coding	mitoguardin 2 [Source:RGD Acc:1310887]	1364.97	0.149074	0.0637642	2.33789	0.0193928	0.228513	ENSRNOG00000000566	20:30690810-30696476	6	Pcbd1	protein_coding	pterin-4 alpha-carbinolamine dehydratase 1 [Source:RGD Acc:3263]	421.851	-0.48875	0.228629	-2.13775	0.0325372	0.282977
ENSRNOG00000003151	10:1464765-1497653	8	Bfar	protein_coding	bifunctional apoptosis regulator [Source:RGD Acc:1304791]	713.171	0.163852	0.0701819	2.33468	0.0195601	0.228513	ENSRNOG00000052572	X:153539668-154051181	1	Aff2	protein_coding	AF4/FMR2 family%2C member 2 [Source:RGD Acc:1565592]	1342.81	-0.340516	0.159309	-2.13746	0.0325608	0.283023
ENSRNOG00000018958	19:11324698-11326139	5	Mt3	protein_coding	metallothionein 3 [Source:RGD Acc:621252]	3365.2	0.176709	0.0756149	2.33696	0.0194411	0.228513	ENSRNOG00000015562	5:25391115-25443718	4	Cdh17	protein_coding	cadherin 17 [Source:RGD Acc:619748]	8.59265	-1.58575	0.742065	-2.13694	0.0326025	0.28304
ENSRNOG00000017983	3:3453401-3476215	5	Ubac1	protein_coding	UBA domain containing 1 [Source:RGD Acc:1359542]	833.704	0.185762	0.0794486	2.33815	0.0193796	0.228513	ENSRNOG00000003650	10:104052831-104054805	6	Nt5c	protein_coding	5'%2C 3'-nucleotidase%2C cytosolic [Source:RGD Acc:2321875]	54.8361	-0.554342	0.259395	-2.13706	0.0325935	0.28304
ENSRNOG00000011854	4:68569691-68597586	6	RGD1563986	protein_coding	similar to RIKEN cDNA E330009J07 gene [Source:RGD Acc:1563986]	484.915	0.307072	0.131447	2.33609	0.0194866	0.228513	ENSRNOG00000016971	19:41559487-41567013	5	Zfp612	protein_coding	zinc finger protein 612 [Source:RGD Acc:1307197]	1291.7	-0.201682	0.0943869	-2.13676	0.0326176	0.28304
ENSRNOG00000002826	13:88288046-88307988	5	Hsd17b7	protein_coding	hydroxysteroid (17-beta) dehydrogenase 7 [Source:RGD Acc:2837]	190.993	0.316186	0.135043	2.34138	0.0192127	0.228513	ENSRNOG00000017791	17:54280851-54394634	6	Arhgap12	protein_coding	Rho GTPase activating protein 12 [Source:RGD Acc:1310017]	1219.87	-0.257689	0.12068	-2.13531	0.0327353	0.283584
ENSRNOG00000055583	12:16084266-16112664	1	Ttyh3	protein_coding	tweety family member 3 [Source:RGD Acc:1309549]	2940.84	0.33963	0.1457	2.33103	0.0197519	0.228513	ENSRNOG00000013240	2:54952821-54963448	5	Ptger4	protein_coding	prostaglandin E receptor 4 [Source:RGD Acc:628641]	21.1072	-0.738156	0.345751	-2.13494	0.032766	0.283691
ENSRNOG00000004146	10:11090314-11143881	7	Coro7	protein_coding	coronin 7 [Source:RGD Acc:621591]	663.359	0.394149	0.16894	2.33307	0.0196446	0.228513	ENSRNOG00000049714	5:154552195-154594785	2	Asap3	protein_coding	ArfGAP with SH3 domain%2C ankyrin repeat and PH domain 3 [Source:RGD Acc:1593929]	88.7712	-0.495704	0.232247	-2.13438	0.0328114	0.283815
ENSRNOG00000042519	8:60867819-61079526	1	Peak1	protein_coding	pseudopodium-enriched atypical kinase 1 [Source:RGD Acc:1312026]	627.771	0.396206	0.16976	2.33391	0.0196002	0.228513	ENSRNOG00000008788	6:101923785-102028592	5	Mpp5	protein_coding	membrane palmitoylated protein 5 [Source:RGD Acc:1308071]	2161.27	-0.130634	0.0612067	-2.13431	0.032817	0.283815
ENSRNOG00000019207	1:100297152-100344377	8	Shank1	protein_coding	SH3 and multiple ankyrin repeat domains 1 [Source:RGD Acc:621011]	6101.76	0.505233	0.216597	2.33259	0.0196696	0.228513	ENSRNOG00000024186	9:69953440-69956160	4	Eef1b2	protein_coding	eukaryotic translation elongation factor 1 beta 2 [Source:RGD Acc:1311415]	2342.24	-0.124511	0.0584293	-2.13097	0.0330919	0.285236
ENSRNOG00000004720	10:99437436-99439114	3	Kcnj2	protein_coding	potassium voltage-gated channel subfamily J member 2 [Source:RGD Acc:61968]	153.675	0.614109	0.262775	2.33701	0.0194385	0.228513	ENSRNOG00000003756	X:14358224-14490340	5	Lancl3	protein_coding	LanC like 3 [Source:RGD Acc:1563642]	88.3293	-0.441181	0.207077	-2.13052	0.0331288	0.285376
ENSRNOG00000001733	11:73022063-73034682	7	Ppp1r2	protein_coding	protein phosphatase 1%2C regulatory (inhibitor) subunit 2 [Source:RGD Acc:621099]	3753.82	0.620976	0.266423	2.33079	0.0197647	0.228513	ENSRNOG00000021149	1:102207096-102255459	7	Ush1c	protein_coding	USH1 protein network component harmonin [Source:RGD Acc:1303329]	13.8622	-1.16751	0.549383	-2.12513	0.0335759	0.285502
ENSRNOG00000011704	15:24254042-24334890	5	Fbxo34	protein_coding	F-box protein 34 [Source:RGD Acc:1310108]	859.888	0.622274	0.266859	2.33184	0.0197091	0.228513	ENSRNOG00000004578	7:77966722-77977004	5	Cthrc1	protein_coding	collagen triple helix repeat containing 1 [Source:RGD Acc:628801]	21.1204	-0.683437	0.321698	-2.12447	0.0336309	0.285502
ENSRNOG00000054508	4:41364441-41942023	1	Foxp2	protein_coding	forkhead box P2 [Source:RGD Acc:1559697]	603.932	0.624577	0.267535	2.33456	0.0195663	0.228513	ENSRNOG00000008683	6:22696397-23203775	7	Alk	protein_coding	ALK receptor tyrosine kinase [Source:RGD Acc:628622]	457.578	-0.364134	0.171054	-2.12877	0.033273	0.285502
ENSRNOG00000009882	2:241909832-242184854	7	Ppp3ca	protein_coding	protein phosphatase 3 catalytic subunit alpha [Source:RGD Acc:3382]	5086.09	0.627446	0.268698	2.33514	0.0195362	0.228513	ENSRNOG00000020587	1:220854403-220861420	6	Efemp2	protein_coding	EGF containing fibulin extracellular matrix protein 2 [Source:RGD Acc:1359496]	313.782	-0.31612	0.148532	-2.1283	0.0333125	0.285502
ENSRNOG00000032569	7:11737293-11746703	3	Lingo3	protein_coding	leucine rich repeat and Ig domain containing 3 [Source:RGD Acc:1592209]	156.599	0.792048	0.339614	2.3322	0.0196902	0.228513	ENSRNOG00000014328	9:15297895-15306465	4	Frs3	protein_coding	fibroblast growth factor receptor substrate 3 [Source:RGD Acc:1310226]	397.924	-0.315379	0.148416	-2.12497	0.0335892	0.285502
ENSRNOG00000015155	3:161243587-161246351	6	Tnnc2	protein_coding	troponin C2%2C fast skeletal type [Source:RGD Acc:1311973]	24.0056	1.07401	0.460285	2.33337	0.019629	0.228513	ENSRNOG00000014862	1:112158519-112811936	7	Gabrg3	protein_coding	gamma-aminobutyric acid type A receptor gamma 3 subunit [Source:RGD Acc:621735]	214.173	-0.278765	0.131182	-2.12503	0.0335841	0.285502
ENSRNOG00000011826	16:22250470-22306662	4	Lzts1	protein_coding	leucine zipper tumor suppressor 1 [Source:RGD Acc:708565]	1460.99	1.28359	0.548365	2.34075	0.0192448	0.228513	ENSRNOG00000009046	5:169161412-169167831	5	Phf13	protein_coding	PHD finger protein 13 [Source:RGD Acc:1308145]	299.2	-0.248899	0.117025	-2.12689	0.0334289	0.285502
ENSRNOG00000047457	8:130283542-130309980	2	AABR07071765.1	protein_coding	NA	13.7802	1.94006	0.83254	2.33029	0.019791	0.228513	ENSRNOG00000052062	5:128083118-128168207	1	Tut4	protein_coding	terminal uridylyl transferase 4 [Source:RGD Acc:1310138]	697.744	-0.196675	0.092542	-2.12525	0.0335654	0.285502
ENSRNOG00000010024	8:94693290-94757988	8	Cyb5r4	protein_coding	cytochrome b5 reductase 4 [Source:RGD Acc:621834]	488.737	0.268364	0.115228	2.32899	0.0198595	0.228962	ENSRNOG00000010103	7:143679617-143701452	6	Eif4b	protein_coding	eukaryotic translation initiation factor 4B [Source:RGD Acc:1306479]	3847.51	-0.113427	0.0533921	-2.12442	0.0336354	0.285502
ENSRNOG00000016016	18:29639872-29644652	7	Zmat2	protein_coding	zinc finger%2C matrin type 2 [Source:RGD Acc:1583592]	1462.56	0.281928	0.121089	2.32828	0.0198972	0.229226	ENSRNOG00000017508	1:72666665-72674271	5	Kmt5c	protein_coding	lysine methyltransferase 5C [Source:RGD Acc:1305226]	458.791	-0.235344	0.110851	-2.12306	0.0337487	0.286115
ENSRNOG00000042960	15:61551861-61564695	2	Rgcc	protein_coding	regulator of cell cycle [Source:RGD Acc:619721]	384.424	0.43808	0.188252	2.3271	0.0199601	0.229779	ENSRNOG00000049633	13:109578074-109629482	2	Flvcr1	protein_coding	feline leukemia virus subgroup C cellular receptor 1 [Source:MGI Acc:MGI:2444881]	165.009	-0.287781	0.135695	-2.1208	0.0339388	0.287013
ENSRNOG00000008194	3:163787101-163847671	8	Znfx1	protein_coding	zinc finger%2C NFX1-type containing 1 [Source:RGD Acc:1306344]	908.661	0.174321	0.0749338	2.32634	0.0200006	0.229903	ENSRNOG00000042504	16:21472267-21473808	3	Zfp964	protein_coding	zinc finger protein 964 [Source:RGD Acc:2318713]	111.821	-0.281448	0.132715	-2.1207	0.0339474	0.287013
ENSRNOG00000021475	6:33407248-33491725	6	Ldah	protein_coding	lipid droplet associated hydrolase [Source:RGD Acc:1311648]	706.548	0.172574	0.0742067	2.32558	0.0200407	0.230038	ENSRNOG00000054669	14:108305418-108372157	1	RGD1305110	protein_coding	similar to KIAA1841 protein [Source:RGD Acc:1305110]	1068.81	-0.212121	0.100036	-2.12046	0.0339676	0.287027
ENSRNOG00000029876	8:408001-899974	5	Gucy1a2	protein_coding	guanylate cyclase 1 soluble subunit alpha 2 [Source:RGD Acc:621655]	226.122	0.445411	0.191574	2.325	0.0200719	0.230038	ENSRNOG00000002393	13:103300932-103371577	7	Eprs	protein_coding	glutamyl-prolyl-tRNA synthetase [Source:RGD Acc:1310952]	2955.79	-0.100299	0.0473098	-2.12005	0.0340016	0.287117
ENSRNOG00000010834	7:124680294-124751405	7	Mpped1	protein_coding	metallophosphoesterase domain containing 1 [Source:RGD Acc:1308244]	1093.35	0.712916	0.30661	2.32516	0.0200637	0.230038	ENSRNOG00000021101	2:196334626-196344008	7	Sema6c	protein_coding	semaphorin 6C [Source:RGD Acc:3659]	380.422	-0.291964	0.137766	-2.11928	0.034067	0.287132
ENSRNOG00000017610	18:60392376-60719720	7	Nedd4l	protein_coding	neural precursor cell expressed%2C developmentally down-regulated 4-like%2C E3 ubiquitin protein ligase [Source:RGD Acc:735047]	1196.6	0.593838	0.255747	2.32198	0.0202342	0.231001	ENSRNOG00000003929	X:104391607-104493757	7	Pcdh19	protein_coding	protocadherin 19 [Source:RGD Acc:1565392]	742.947	-0.279266	0.131778	-2.11921	0.0340728	0.287132
ENSRNOG00000006051	15:1054937-1055245	4	AABR07016841.1	protein_coding	NA	187.607	0.521909	0.224833	2.32132	0.0202696	0.231042	ENSRNOG00000022939	X:15636563-15651332	5	Gpkow	protein_coding	G patch domain and KOW motifs [Source:RGD Acc:1583600]	863.229	-0.144761	0.0683169	-2.11897	0.0340933	0.287148
ENSRNOG00000029146	15:33333420-33337674	3	RGD1308430	protein_coding	similar to 1700123O20Rik protein [Source:RGD Acc:1308430]	348.168	0.199196	0.0858351	2.32068	0.0203042	0.23116	ENSRNOG00000027257	16:21349652-21362955	3	Gmip	protein_coding	Gem-interacting protein [Source:RGD Acc:1565577]	234.02	-0.249505	0.117878	-2.11664	0.0342902	0.288492
ENSRNOG00000010649	2:83393282-84094315	6	Ctnnd2	protein_coding	catenin delta 2 [Source:RGD Acc:620734]	3222.25	0.255015	0.109932	2.31976	0.0203538	0.231374	ENSRNOG00000003622	X:14578264-14612547	7	Cybb	protein_coding	cytochrome b-245 beta chain [Source:RGD Acc:620574]	122.245	-0.56252	0.265914	-2.11542	0.0343945	0.289056
ENSRNOG00000021573	1:92002927-92069160	3	Dpy19l3	protein_coding	dpy-19 like C-mannosyltransferase 3 [Source:RGD Acc:1308334]	2236.52	0.465647	0.200729	2.31978	0.020353	0.231374	ENSRNOG00000009166	6:127302201-127319362	3	Ddx24	protein_coding	DEAD-box helicase 24 [Source:RGD Acc:727929]	2085.67	-0.176641	0.0835559	-2.11404	0.0345119	0.289527
ENSRNOG00000024061	15:10120206-10262599	7	Rarb	protein_coding	retinoic acid receptor%2C beta [Source:RGD Acc:3535]	257.323	0.876757	0.377994	2.3195	0.0203679	0.231374	ENSRNOG00000025881	8:124661839-125645898	7	Rbms3	protein_coding	RNA binding motif%2C single stranded interacting protein 3 [Source:RGD Acc:1588240]	127.057	-0.493241	0.233434	-2.11298	0.0346029	0.289862
ENSRNOG00000026636	3:8389024-8405868	5	Urm1	protein_coding	ubiquitin related modifier 1 [Source:RGD Acc:1306599]	430.239	0.192595	0.0831354	2.31664	0.0205232	0.231531	ENSRNOG00000017637	17:372551-389967	5	Fbp2	protein_coding	fructose-bisphosphatase 2 [Source:RGD Acc:620930]	6.84788	-2.15667	1.02141	-2.11147	0.0347322	0.290474
ENSRNOG00000003402	13:72804218-72852967	7	Stx6	protein_coding	syntaxin 6 [Source:RGD Acc:61915]	1855.56	0.248816	0.107371	2.31735	0.0204846	0.231531	ENSRNOG00000019077	1:252816527-252849904	5	Lipa	protein_coding	lipase A%2C lysosomal acid type [Source:RGD Acc:3008]	1263.09	-0.202178	0.095793	-2.11057	0.0348089	0.290707
ENSRNOG00000011614	4:147921724-148048726	8	Tmcc1	protein_coding	transmembrane and coiled-coil domain family 1 [Source:RGD Acc:1311909]	850.716	0.24882	0.107338	2.31811	0.0204434	0.231531	ENSRNOG00000000091	2:144191846-144212138	3	LOC103691556	protein_coding	mothers against decapentaplegic homolog 9 [Source:RGD Acc:9309512]	43.4194	-0.64096	0.304145	-2.10742	0.0350815	0.291975
ENSRNOG00000003177	10:25832072-25847994	7	Mat2b	protein_coding	methionine adenosyltransferase 2B [Source:RGD Acc:1593534]	1392.26	0.495491	0.213861	2.31688	0.0205103	0.231531	ENSRNOG00000017477	5:173078590-173081839	6	Mmp23	protein_coding	matrix metallopeptidase 23 [Source:RGD Acc:620201]	35.3373	-0.626776	0.297996	-2.1033	0.0354394	0.293547
ENSRNOG00000056756	6:103375799-103470555	1	Actn1	protein_coding	actinin%2C alpha 1 [Source:RGD Acc:70907]	1749.97	0.754748	0.325578	2.31818	0.0204395	0.231531	ENSRNOG00000024414	1:200810771-201082727	6	Ate1	protein_coding	arginyltransferase 1 [Source:RGD Acc:1309335]	860.722	-0.290355	0.138055	-2.10318	0.0354504	0.293547
ENSRNOG00000053805	9:117795132-117842270	1	Akain1	protein_coding	A-kinase anchor inhibitor 1 [Source:RGD Acc:2324352]	38.6573	0.763738	0.329696	2.31649	0.0205313	0.231531	ENSRNOG00000007040	13:52124635-52136127	4	Timm17a	protein_coding	translocase of inner mitochondrial membrane 17A [Source:RGD Acc:3862]	941.156	-0.166777	0.079277	-2.10372	0.0354025	0.293547
ENSRNOG00000047686	5:142643599-142646580	1	Pou3f1	pseudogene	POU class 3 homeobox 1 [Source:RGD Acc:619767]	119.202	0.90364	0.390006	2.31699	0.0205042	0.231531	ENSRNOG00000010838	X:1379194-1390873	5	Araf	protein_coding	A-Raf proto-oncogene%2C serine/threonine kinase [Source:RGD Acc:2148]	2017.75	-0.209837	0.0997931	-2.10272	0.0354899	0.293636
ENSRNOG00000053592	5:172043518-172043928	1	AABR07050646.1	pseudogene	NA	19.5596	1.14155	0.492336	2.31864	0.0204146	0.231531	ENSRNOG00000051028	12:50433686-50433825	1	AABR07036623.1	lincRNA	NA	19.3507	-0.602369	0.286602	-2.10176	0.035574	0.294073
ENSRNOG00000047219	12:47948247-47990105	2	Ube3b	protein_coding	ubiquitin protein ligase E3B [Source:RGD Acc:1583074]	725.761	0.329059	0.142152	2.31483	0.0206221	0.232216	ENSRNOG00000054901	3:37599728-37647631	1	Rif1	protein_coding	replication timing regulatory factor 1 [Source:RGD Acc:1562474]	666.565	-0.229606	0.10926	-2.10147	0.0355997	0.294073
ENSRNOG00000062043	6:14671316-14672096	1	AABR07062915.2	processed_pseudogene	NA	8.39443	1.08812	0.470174	2.31429	0.0206518	0.232382	ENSRNOG00000047194	7:1122567-1188209	3	Arl13b	protein_coding	ADP-ribosylation factor like GTPase 13B [Source:RGD Acc:1584979]	469.97	-0.18472	0.0878978	-2.10153	0.0355943	0.294073
ENSRNOG00000000483	20:5535432-5564437	8	Syngap1	protein_coding	synaptic Ras GTPase activating protein 1 [Source:RGD Acc:621090]	2755.68	0.817183	0.353204	2.31363	0.0206879	0.23245	ENSRNOG00000031440	6:66963510-67085390	5	Nova1	protein_coding	NOVA alternative splicing regulator 1 [Source:RGD Acc:621345]	2139.34	-0.343588	0.163554	-2.10076	0.0356623	0.294276
ENSRNOG00000012258	1:178940516-179010257	6	Rras2	protein_coding	RAS related 2 [Source:RGD Acc:1310793]	317.644	0.313466	0.135568	2.31224	0.0207645	0.232705	ENSRNOG00000039815	6:26284748-26314844	4	Zfp512	protein_coding	zinc finger protein 512 [Source:RGD Acc:1561526]	1175.75	-0.184198	0.087824	-2.09735	0.0359625	0.295643
ENSRNOG00000050550	20:47288137-47306318	1	Nr2e1	protein_coding	nuclear receptor subfamily 2%2C group E%2C member 1 [Source:RGD Acc:1595162]	110.972	0.51364	0.222177	2.31185	0.0207858	0.232705	ENSRNOG00000006027	3:110159708-110249217	7	Eif2ak4	protein_coding	eukaryotic translation initiation factor 2 alpha kinase 4 [Source:RGD Acc:1311439]	678.623	-0.223758	0.106722	-2.09664	0.0360256	0.295696
ENSRNOG00000007324	13:113373578-113571648	7	Plxna2	protein_coding	plexin A2 [Source:RGD Acc:1305325]	2481.26	0.584267	0.252718	2.31193	0.0207816	0.232705	ENSRNOG00000013838	5:148346031-148355406	6	Hcrtr1	protein_coding	hypocretin receptor 1 [Source:RGD Acc:2787]	115.685	-0.270111	0.128853	-2.09627	0.0360583	0.295776
ENSRNOG00000016196	9:118586179-119158196	7	Dlgap1	protein_coding	DLG associated protein 1 [Source:RGD Acc:620223]	2299.14	0.753627	0.325852	2.31279	0.0207341	0.232705	ENSRNOG00000050233	20:3730955-3740009	2	Cchcr1	protein_coding	coiled-coil alpha-helical rod protein 1 [Source:RGD Acc:1302992]	236.938	-0.423967	0.20233	-2.09542	0.0361337	0.295994
ENSRNOG00000004437	10:98706960-98823287	7	Map2k6	protein_coding	mitogen-activated protein kinase kinase 6 [Source:RGD Acc:620666]	281.516	0.3129	0.135425	2.31051	0.02086	0.233197	ENSRNOG00000004971	X:33599671-33646444	7	Txlng	protein_coding	taxilin gamma [Source:RGD Acc:1564371]	289.328	-0.195306	0.0932277	-2.09494	0.0361766	0.295994
ENSRNOG00000049361	10:54126486-54236476	3	Gas7	protein_coding	growth arrest specific 7 [Source:RGD Acc:621550]	1784.85	0.888043	0.384479	2.30973	0.0209031	0.233511	ENSRNOG00000051684	17:80960785-81002838	1	St8sia6	protein_coding	ST8 alpha-N-acetyl-neuraminide alpha-2%2C8-sialyltransferase 6 [Source:RGD Acc:1303161]	35.4305	-0.513914	0.24546	-2.09368	0.0362885	0.296495
ENSRNOG00000025940	1:190964885-191009926	3	Mettl9	protein_coding	methyltransferase like 9 [Source:RGD Acc:2311609]	1184.93	0.260539	0.112926	2.30717	0.0210452	0.234253	ENSRNOG00000048353	1:70234160-70235091	1	Apeg3	protein_coding	antisense paternally expressed gene 3 [Source:RGD Acc:1563921]	6.65692	-1.00963	0.482533	-2.09236	0.0364063	0.296651
ENSRNOG00000017406	1:278557792-278815473	8	Atrnl1	protein_coding	attractin like 1 [Source:RGD Acc:1563485]	1611.56	0.700889	0.303853	2.30667	0.0210732	0.234396	ENSRNOG00000004276	10:82855613-82887497	8	Itga3	protein_coding	integrin subunit alpha 3 [Source:RGD Acc:1310333]	900.173	-0.285061	0.136242	-2.09232	0.0364103	0.296651
ENSRNOG00000013623	15:40665041-40667173	5	Amer2	protein_coding	APC membrane recruitment protein 2 [Source:RGD Acc:1559605]	362.969	0.171934	0.0746506	2.30318	0.0212689	0.234462	ENSRNOG00000020087	19:38598165-38608943	5	Zfp90	protein_coding	zinc finger protein 90 [Source:RGD Acc:1563077]	211.469	-0.241458	0.115392	-2.09251	0.0363927	0.296651
ENSRNOG00000000996	12:11272609-11294058	7	Arpc1a	protein_coding	actin related protein 2/3 complex%2C subunit 1A [Source:RGD Acc:620834]	2329.06	0.217357	0.0943075	2.30477	0.0211797	0.234462	ENSRNOG00000000708	12:49328977-49395125	7	Sgsm1	protein_coding	small G protein signaling modulator 1 [Source:RGD Acc:1308178]	3499.33	-0.256419	0.122687	-2.09003	0.0366153	0.29707
ENSRNOG00000001057	12:2534212-2535822	2	Ctxn1	protein_coding	cortexin 1 [Source:RGD Acc:2449]	2450.6	0.853538	0.370612	2.30305	0.0212762	0.234462	ENSRNOG00000017084	19:37476095-37481307	3	Hsd11b2	protein_coding	hydroxysteroid 11-beta dehydrogenase 2 [Source:RGD Acc:2835]	16.5132	-0.965535	0.462395	-2.08812	0.0367873	0.297685
ENSRNOG00000017114	1:46835971-46932529	8	Synj2	protein_coding	synaptojanin 2 [Source:RGD Acc:69436]	735.586	0.941937	0.408483	2.30594	0.0211139	0.234462	ENSRNOG00000004787	3:95838262-95954983	7	AABR07053185.1	protein_coding	NA	140.633	-0.224183	0.107395	-2.08746	0.0368469	0.298011
ENSRNOG00000026953	2:219258347-219262901	3	Gpr88	protein_coding	G-protein coupled receptor 88 [Source:RGD Acc:61921]	1517.49	1.73343	0.752572	2.30334	0.0212599	0.234462	ENSRNOG00000003973	13:51229890-51236463	6	Cyb5r1	protein_coding	cytochrome b5 reductase 1 [Source:RGD Acc:1306084]	604.092	-0.154197	0.0738772	-2.0872	0.0368697	0.29804
ENSRNOG00000008100	5:14415606-14494756	6	Rgs20	protein_coding	regulator of G-protein signaling 20 [Source:RGD Acc:1586146]	399.285	0.487486	0.211797	2.30166	0.0213542	0.234876	ENSRNOG00000007782	3:153449125-153468794	7	Ghrh	protein_coding	growth hormone releasing hormone [Source:RGD Acc:61883]	31.7555	-0.895451	0.42932	-2.08574	0.0370019	0.298173
ENSRNOG00000011887	10:65523193-65552348	7	RGD1307929	protein_coding	similar to CG14967-PA [Source:RGD Acc:1307929]	4880.65	0.149171	0.0648399	2.30061	0.0214137	0.235141	ENSRNOG00000009032	4:145342193-145365496	7	Ttll3	protein_coding	tubulin tyrosine ligase like 3 [Source:RGD Acc:1311255]	207.1	-0.36953	0.177257	-2.08471	0.0370956	0.298773
ENSRNOG00000004912	3:71114100-71202411	7	Itgav	protein_coding	integrin subunit alpha V [Source:RGD Acc:1310613]	1002.45	0.285048	0.123887	2.30087	0.0213988	0.235141	ENSRNOG00000039754	13:48455923-48482138	4	Rab7b	protein_coding	Rab7b%2C member RAS oncogene family [Source:RGD Acc:1562617]	132.818	-0.315188	0.151246	-2.08394	0.0371653	0.299023
ENSRNOG00000024536	18:61759289-61788863	7	AABR07032338.1	protein_coding	collagen and calcium binding EGF domains 1 [Source:NCBI gene%3BAcc:361341]	13.2791	1.57	0.68277	2.29946	0.0214791	0.235549	ENSRNOG00000004956	10:37270183-37311625	7	Jade2	protein_coding	jade family PHD finger 2 [Source:RGD Acc:1309152]	782.058	-0.118469	0.0568544	-2.08373	0.0371849	0.299025
ENSRNOG00000054838	7:140910423-140919234	1	Mcrs1	protein_coding	microspherule protein 1 [Source:RGD Acc:1311607]	678.644	0.424073	0.18462	2.297	0.0216185	0.236885	ENSRNOG00000062246	1:113489189-113498413	1	AABR07003509.1	processed_pseudogene	NA	199.305	-0.390481	0.187611	-2.08133	0.0374036	0.299849
ENSRNOG00000024632	13:89055983-89242443	5	Atf6	protein_coding	activating transcription factor 6 [Source:RGD Acc:1305471]	979.758	0.166418	0.0724693	2.29639	0.0216536	0.236961	ENSRNOG00000010711	6:128388053-128434183	7	Dicer1	protein_coding	dicer 1 ribonuclease III [Source:RGD Acc:1309381]	1615.66	-0.136218	0.0654317	-2.08184	0.0373574	0.299849
ENSRNOG00000025067	3:164986421-164988369	5	Mocs3	protein_coding	molybdenum cofactor synthesis 3 [Source:RGD Acc:1307044]	151.945	0.398392	0.173497	2.29625	0.0216614	0.236961	ENSRNOG00000042814	2:211740637-211753297	3	AABR07012856.1	protein_coding	NA	26.3994	-0.559964	0.269528	-2.07757	0.0377487	0.300571
ENSRNOG00000015822	1:124772596-124803363	5	Klf13	protein_coding	Kruppel-like factor 13 [Source:RGD Acc:1565099]	139.003	0.464984	0.202512	2.29608	0.0216714	0.236961	ENSRNOG00000000729	20:237506-284943	7	Tmlhe	protein_coding	trimethyllysine hydroxylase%2C epsilon [Source:RGD Acc:620629]	132.334	-0.272536	0.131162	-2.07786	0.0377222	0.300571
ENSRNOG00000027707	6:104017607-104051446	5	Exd2	protein_coding	exonuclease 3'-5' domain containing 2 [Source:RGD Acc:1311087]	1296.8	0.314268	0.136927	2.29515	0.0217248	0.236999	ENSRNOG00000056156	5:153122781-153184940	1	Maco1	protein_coding	macoilin 1 [Source:RGD Acc:1561685]	1382.62	-0.148413	0.0713851	-2.07905	0.0376126	0.300571
ENSRNOG00000010551	3:22640545-22658446	8	Lhx2	protein_coding	LIM homeobox 2 [Source:RGD Acc:71076]	208.971	0.923782	0.402388	2.29575	0.0216903	0.236999	ENSRNOG00000005802	5:125896725-126030401	7	Usp24	protein_coding	ubiquitin specific peptidase 24 [Source:RGD Acc:1306799]	2832.49	-0.117745	0.0566518	-2.07839	0.0376733	0.300571
ENSRNOG00000046299	2:208566385-208577146	2	LOC100911417	protein_coding	ATP synthase subunit b%2C mitochondrial-like [Source:RGD Acc:6493308]	7.75606	1.16874	0.509227	2.29512	0.0217263	0.236999	ENSRNOG00000011953	15:28575480-28611946	5	Supt16h	protein_coding	SPT16 homolog%2C facilitates chromatin remodeling subunit [Source:RGD Acc:1310032]	2189.71	-0.130349	0.0627551	-2.0771	0.0377922	0.300628
ENSRNOG00000019383	7:123043503-123058604	7	Tef	protein_coding	TEF transcription factor%2C PAR bZIP family member [Source:RGD Acc:3841]	4201.68	0.261103	0.113818	2.29404	0.0217881	0.237231	ENSRNOG00000049067	18:29124428-29124589	2	Igip	protein_coding	IgA-inducing protein [Source:RGD Acc:2323374]	363.614	-0.193109	0.093027	-2.07584	0.037909	0.301175
ENSRNOG00000039985	X:123486989-123497726	5	Ube2a	protein_coding	ubiquitin-conjugating enzyme E2A [Source:RGD Acc:1359534]	858.829	0.173016	0.0754317	2.29367	0.0218092	0.237236	ENSRNOG00000003562	13:101181994-101307908	7	Susd4	protein_coding	sushi domain containing 4 [Source:RGD Acc:1564043]	1819.47	-0.171835	0.0828109	-2.07503	0.0379837	0.301531
ENSRNOG00000014742	10:62674561-62690845	8	Ankrd13b	protein_coding	ankyrin repeat domain 13B [Source:RGD Acc:1564005]	606.167	0.325495	0.141921	2.2935	0.0218192	0.237236	ENSRNOG00000049150	20:53775355-53777159	1	AABR07045621.1	protein_coding	NA	185.318	-0.319978	0.154227	-2.07471	0.0380132	0.30161
ENSRNOG00000019057	17:70971915-71105286	7	Prkcq	protein_coding	protein kinase C%2C theta [Source:RGD Acc:620968]	386.15	0.239008	0.104242	2.29282	0.0218583	0.237495	ENSRNOG00000008553	5:164845925-164860910	7	Mthfr	protein_coding	methylenetetrahydrofolate reductase [Source:RGD Acc:1309952]	230.375	-0.306583	0.147803	-2.07427	0.0380545	0.301783
ENSRNOG00000002436	10:77755216-77783779	7	Mmd	protein_coding	monocyte to macrophage differentiation-associated [Source:RGD Acc:1592079]	2170.65	0.6054	0.264118	2.29216	0.0218967	0.237744	ENSRNOG00000061499	7:140489492-140546908	1	Prkag1	protein_coding	protein kinase AMP-activated non-catalytic subunit gamma 1 [Source:RGD Acc:3388]	4469.32	-0.120894	0.0583118	-2.07324	0.0381504	0.302218
ENSRNOG00000019721	1:198210525-198213816	5	Ypel3	protein_coding	yippee-like 3 [Source:RGD Acc:1564579]	1622.09	0.190537	0.0832186	2.2896	0.0220443	0.238956	ENSRNOG00000031174	2:196594303-196651179	6	Arnt	protein_coding	aryl hydrocarbon receptor nuclear translocator [Source:RGD Acc:2153]	455.737	-0.146805	0.0708611	-2.07174	0.0382901	0.302628
ENSRNOG00000004117	7:84015207-84023316	6	Kcnv1	protein_coding	potassium voltage-gated channel modifier subfamily V member 1 [Source:RGD Acc:621264]	282.806	1.94346	0.848808	2.28964	0.0220425	0.238956	ENSRNOG00000003634	10:36589181-36600469	7	Zfp354a	protein_coding	zinc finger protein 354A [Source:RGD Acc:2967]	222.914	-0.182959	0.0883527	-2.07078	0.0383797	0.303119
ENSRNOG00000027489	12:51214192-51250230	4	Mn1	protein_coding	MN1 proto-oncogene%2C transcriptional regulator [Source:RGD Acc:1565571]	365.889	0.637931	0.27881	2.28805	0.0221348	0.239155	ENSRNOG00000032522	X:14889608-14890606	2	B630019K06Rik	protein_coding	RIKEN cDNA B630019K06 gene [Source:MGI Acc:MGI:2147918]	316.701	-0.499404	0.241309	-2.06956	0.0384932	0.303396
ENSRNOG00000020746	1:101358396-101360971	3	Lin7b	protein_coding	lin-7 homolog B%2C crumbs cell polarity complex component [Source:RGD Acc:620730]	434.72	0.517706	0.226354	2.28715	0.0221868	0.239403	ENSRNOG00000036675	1:201337416-201391252	4	Btbd16	protein_coding	BTB domain containing 16 [Source:RGD Acc:1311454]	50.2104	-0.554208	0.268005	-2.0679	0.0386496	0.304131
ENSRNOG00000004810	3:128155069-128419545	8	Plcb1	protein_coding	phospholipase C beta 1 [Source:RGD Acc:3344]	2589.12	0.613825	0.268679	2.28461	0.022336	0.240322	ENSRNOG00000011799	8:22937916-22946358	7	Ccdc159	protein_coding	coiled-coil domain containing 159 [Source:RGD Acc:1308031]	111.069	-0.26967	0.130394	-2.06812	0.0386292	0.304131
ENSRNOG00000018378	17:81798756-82017682	8	Cacnb2	protein_coding	calcium voltage-gated channel auxiliary subunit beta 2 [Source:RGD Acc:67385]	734.055	0.204515	0.089571	2.28327	0.0224145	0.240838	ENSRNOG00000046022	2:208420206-208586356	3	LOC100911453	protein_coding	methylosome protein 50-like [Source:RGD Acc:6492663]	28.2913	-0.485895	0.235178	-2.06608	0.0388213	0.304432
ENSRNOG00000010574	3:164665532-164711848	4	Ptpn1	protein_coding	protein tyrosine phosphatase%2C non-receptor type 1 [Source:RGD Acc:61965]	321.986	0.418047	0.183114	2.28299	0.0224307	0.240838	ENSRNOG00000009873	15:45858608-45947030	7	Ints6	protein_coding	integrator complex subunit 6 [Source:RGD Acc:1309480]	621.637	-0.135864	0.0657522	-2.0663	0.0388002	0.304432
ENSRNOG00000030157	20:3367150-3386106	4	Dhx16	protein_coding	DEAH-box helicase 16 [Source:RGD Acc:1302963]	544.104	0.25547	0.111944	2.28212	0.022482	0.240959	ENSRNOG00000018599	1:191951581-191984858	5	Gga2	protein_coding	golgi associated%2C gamma adaptin ear containing%2C ARF binding protein 2 [Source:RGD Acc:1304800]	427.178	-0.19193	0.0929173	-2.06561	0.0388658	0.304626
ENSRNOG00000017311	1:153861569-154056654	7	Me3	protein_coding	malic enzyme 3 [Source:RGD Acc:1311070]	526.026	0.559943	0.245325	2.28245	0.0224626	0.240959	ENSRNOG00000001303	20:14287457-14393793	6	Specc1l	protein_coding	sperm antigen with calponin homology and coiled-coil domains 1-like [Source:RGD Acc:1309570]	1386.54	-0.140319	0.0680051	-2.06337	0.0390778	0.305823
ENSRNOG00000011969	15:107945664-108210826	7	Dock9	protein_coding	dedicator of cytokinesis 9 [Source:RGD Acc:629617]	2943.98	0.169009	0.0741613	2.27893	0.0226712	0.241221	ENSRNOG00000002387	X:107370431-107372338	5	Tceal1	protein_coding	transcription elongation factor A like 1 [Source:RGD Acc:1549724]	867.581	-0.212269	0.10296	-2.06167	0.0392392	0.306931
ENSRNOG00000005673	5:27312928-27442841	7	Runx1t1	protein_coding	RUNX1 translocation partner 1 [Source:RGD Acc:1305490]	837.106	0.309119	0.135556	2.28038	0.0225852	0.241221	ENSRNOG00000011821	2:189997129-189999604	4	S100a4	protein_coding	S100 calcium-binding protein A4 [Source:RGD Acc:3245]	61.6441	-0.605618	0.293815	-2.06122	0.0392821	0.307046
ENSRNOG00000052814	1:91857057-91958763	1	Ankrd27	protein_coding	ankyrin repeat domain 27 [Source:RGD Acc:1307106]	333.339	0.419229	0.183936	2.27921	0.0226544	0.241221	ENSRNOG00000048849	17:90033539-90071408	2	Pdss1	protein_coding	decaprenyl diphosphate synthase subunit 1 [Source:RGD Acc:2319976]	150.131	-0.22204	0.107733	-2.06102	0.0393014	0.307046
ENSRNOG00000024312	5:150918603-150925727	4	Xkr8	protein_coding	XK related 8 [Source:RGD Acc:1305649]	97.4153	0.502288	0.220414	2.27884	0.0226764	0.241221	ENSRNOG00000006655	2:182040318-182056673	7	Plrg1	protein_coding	pleiotropic regulator 1 [Source:RGD Acc:621047]	736.081	-0.126378	0.0613711	-2.05925	0.0394707	0.307808
ENSRNOG00000057502	1:222525624-222525890	1	AC126148.1	pseudogene	NA	60.1664	0.545937	0.239611	2.27843	0.0227012	0.241221	ENSRNOG00000014505	19:42132527-42180981	7	Pmfbp1	protein_coding	polyamine modulated factor 1 binding protein 1 [Source:RGD Acc:621677]	80.2273	-0.901645	0.438415	-2.0566	0.0397246	0.308389
ENSRNOG00000029465	7:70459532-70467915	5	Slc26a10	protein_coding	solute carrier family 26%2C member 10 [Source:RGD Acc:1564851]	81.5862	0.593208	0.260036	2.28126	0.0225333	0.241221	ENSRNOG00000012259	1:15093599-15106954	5	Il22ra2	protein_coding	interleukin 22 receptor subunit alpha 2 [Source:RGD Acc:1303169]	101.44	-0.468962	0.228138	-2.0556	0.0398206	0.308389
ENSRNOG00000007682	X:127562660-127829753	8	Gria3	protein_coding	glutamate ionotropic receptor AMPA type subunit 3 [Source:RGD Acc:70958]	2884.06	0.829678	0.363973	2.2795	0.0226372	0.241221	ENSRNOG00000060141	17:47397558-47422182	1	Epdr1	protein_coding	ependymin related 1 [Source:RGD Acc:1359161]	2300.24	-0.220634	0.10728	-2.05662	0.0397224	0.308389
ENSRNOG00000033722	5:169486257-169499268	5	Rnf207	protein_coding	ring finger protein 207 [Source:RGD Acc:1586262]	84.136	0.417442	0.183318	2.27715	0.0227775	0.241379	ENSRNOG00000016536	5:152494963-152506683	4	Pdik1l	protein_coding	PDLIM1 interacting kinase 1 like [Source:RGD Acc:1307476]	400.539	-0.161402	0.0785192	-2.05557	0.0398243	0.308389
ENSRNOG00000010063	15:56666012-56735382	6	Htr2a	protein_coding	5-hydroxytryptamine receptor 2A [Source:RGD Acc:61800]	599.787	0.430261	0.188971	2.27686	0.0227944	0.241393	ENSRNOG00000019319	1:166125474-166395915	7	Fchsd2	protein_coding	FCH and double SH3 domains 2 [Source:RGD Acc:1304812]	1440.3	-0.143782	0.0699384	-2.05584	0.0397979	0.308389
ENSRNOG00000009448	6:107245820-107276755	7	Papln	protein_coding	papilin%2C proteoglycan-like sulfated glycoprotein [Source:RGD Acc:1311176]	38.3307	0.634895	0.278947	2.27604	0.0228434	0.241746	ENSRNOG00000006559	7:14324104-14351918	6	Akap8	protein_coding	A-kinase anchoring protein 8 [Source:RGD Acc:620832]	1284.56	-0.14017	0.0681368	-2.05719	0.0396683	0.308389
ENSRNOG00000045524	7:11545024-11553370	2	Slc39a3	protein_coding	solute carrier family 39 member 3 [Source:RGD Acc:1310863]	563.668	0.271105	0.119162	2.2751	0.0228998	0.242012	ENSRNOG00000016965	3:121147547-121226125	6	Anapc1	protein_coding	anaphase promoting complex subunit 1 [Source:RGD Acc:1306629]	1681.74	-0.0979471	0.0476618	-2.05504	0.0398747	0.308625
ENSRNOG00000023340	4:148817514-148845267	5	Tmem72	protein_coding	transmembrane protein 72 [Source:RGD Acc:1308850]	24.1068	0.66751	0.293393	2.27514	0.0228977	0.242012	ENSRNOG00000011024	15:38109301-38165746	8	Zdhhc20	protein_coding	zinc finger%2C DHHC-type containing 20 [Source:RGD Acc:1305755]	1241.89	-0.314363	0.153079	-2.0536	0.0400144	0.309397
ENSRNOG00000029707	MT:10160-11537	3	Mt-nd4	protein_coding	mitochondrially encoded NADH dehydrogenase 4 [Source:RGD Acc:620559]	6099.14	0.42465	0.186764	2.27372	0.0229826	0.242405	ENSRNOG00000009134	5:164950917-164956255	8	Mad2l2	protein_coding	mitotic arrest deficient 2 like 2 [Source:RGD Acc:1307499]	186.384	-0.225307	0.109733	-2.05323	0.0400502	0.309417
ENSRNOG00000013604	7:12516352-12519154	7	Gpx4	protein_coding	glutathione peroxidase 4 [Source:RGD Acc:69226]	2661.85	0.0959119	0.0421893	2.27337	0.0230038	0.242448	ENSRNOG00000005292	6:125742796-125812517	7	Trip11	protein_coding	thyroid hormone receptor interactor 11 [Source:RGD Acc:1586166]	1979.19	-0.183315	0.0892842	-2.05316	0.040057	0.309417
ENSRNOG00000011562	X:151103576-151107016	6	Slitrk2	protein_coding	SLIT and NTRK-like family%2C member 2 [Source:RGD Acc:1561361]	378.91	0.336542	0.148163	2.27143	0.0231208	0.243184	ENSRNOG00000043124	14:59611434-59619783	2	Cckar	protein_coding	cholecystokinin A receptor [Source:RGD Acc:2289]	63.9717	-0.735588	0.35833	-2.05282	0.04009	0.309517
ENSRNOG00000006591	3:5656163-5693147	4	Fam163b	protein_coding	family with sequence similarity 163%2C member B [Source:RGD Acc:1597714]	929.705	0.830596	0.36565	2.27156	0.023113	0.243184	ENSRNOG00000003068	10:35680658-35704776	5	Mrnip	protein_coding	MRN complex interacting protein [Source:RGD Acc:1564036]	106.014	-0.288218	0.140461	-2.05194	0.0401758	0.310025
ENSRNOG00000009019	4:123642210-123713464	6	Slc6a6	protein_coding	solute carrier family 6 member 6 [Source:RGD Acc:61912]	775.281	0.203266	0.0895202	2.27062	0.0231701	0.243538	ENSRNOG00000008399	6:107001763-107027456	6	Dcaf4	protein_coding	DDB1 and CUL4 associated factor 4 [Source:RGD Acc:1306241]	275.301	-0.214457	0.104529	-2.05166	0.0402032	0.310082
ENSRNOG00000009760	7:12708015-12793711	8	Palm	protein_coding	paralemmin [Source:RGD Acc:620341]	2046.02	0.407089	0.179412	2.26902	0.023267	0.24439	ENSRNOG00000024707	5:171355876-171415354	5	Tp73	protein_coding	tumor protein p73 [Source:RGD Acc:1307083]	74.2298	-0.963048	0.46965	-2.05056	0.0403094	0.310591
ENSRNOG00000004628	7:142239035-142243241	7	Dazap2	protein_coding	DAZ associated protein 2 [Source:RGD Acc:1307407]	1373.03	0.197059	0.0868703	2.26843	0.023303	0.244436	ENSRNOG00000009568	5:147716664-147743723	6	Hdac1	protein_coding	histone deacetylase 1 [Source:RGD Acc:1309799]	774.481	-0.10497	0.0512035	-2.05006	0.0403585	0.31066
ENSRNOG00000011914	6:27975417-28177214	7	Dtnb	protein_coding	dystrobrevin%2C beta [Source:RGD Acc:1309579]	634.027	0.454005	0.200121	2.26865	0.0232895	0.244436	ENSRNOG00000005365	10:18558128-18942540	8	Kcnip1	protein_coding	potassium voltage-gated channel interacting protein 1 [Source:RGD Acc:70886]	773.22	-0.294944	0.14391	-2.0495	0.0404131	0.310771
ENSRNOG00000015401	18:69894684-69944632	7	Mapk4	protein_coding	mitogen-activated protein kinase 4 [Source:RGD Acc:3047]	1256.63	0.413807	0.18254	2.26694	0.0233936	0.245046	ENSRNOG00000027039	10:43601689-43612121	5	Mrpl22	protein_coding	mitochondrial ribosomal protein L22 [Source:RGD Acc:1309277]	226.156	-0.207602	0.101324	-2.0489	0.0404723	0.310901
ENSRNOG00000014953	10:58875826-58878445	6	Fbxo39	protein_coding	F-box protein 39 [Source:RGD Acc:1311464]	11.8332	1.59187	0.702167	2.26708	0.0233854	0.245046	ENSRNOG00000042118	2:57276919-57348481	3	Cplane1	protein_coding	ciliogenesis and planar polarity effector 1 [Source:RGD Acc:1310081]	1210.02	-0.14515	0.0708362	-2.0491	0.0404526	0.310901
ENSRNOG00000002089	14:16267573-16276068	5	Ccng2	protein_coding	cyclin G2 [Source:RGD Acc:1305002]	494.841	0.294269	0.129999	2.26362	0.0235974	0.24619	ENSRNOG00000034037	8:21511839-21523540	5	Zfp266	protein_coding	zinc finger protein 266 [Source:RGD Acc:1308643]	2183.97	-0.122221	0.0597022	-2.04718	0.0406407	0.311592
ENSRNOG00000018373	8:73014137-73194837	8	Tln2	protein_coding	talin 2 [Source:RGD Acc:1565416]	1637.23	0.366581	0.161937	2.26373	0.023591	0.24619	ENSRNOG00000019215	1:214009784-214013765	6	LOC100911730	protein_coding	CD151 antigen-like [Source:RGD Acc:6491394]	12.4901	-0.859557	0.420524	-2.04401	0.0409521	0.311929
ENSRNOG00000022822	1:129255396-129334292	6	Fam169b	protein_coding	family with sequence similarity 169%2C member B [Source:RGD Acc:1585883]	44.3177	0.565808	0.25017	2.2617	0.0237162	0.246929	ENSRNOG00000062120	1:154371892-154376984	1	LOC102550036	lincRNA	uncharacterized LOC102550036 [Source:RGD Acc:7499284]	11.9031	-0.815131	0.398799	-2.04396	0.0409573	0.311929
ENSRNOG00000001859	11:88122271-88124513	5	Sdf2l1	protein_coding	stromal cell-derived factor 2-like 1 [Source:RGD Acc:1585844]	208.41	0.352801	0.156022	2.26122	0.0237457	0.24707	ENSRNOG00000018310	1:280103695-280127073	6	Eno4	protein_coding	enolase 4 [Source:RGD Acc:1308333]	106.143	-0.780271	0.381875	-2.04326	0.0410265	0.311929
ENSRNOG00000016603	1:80195532-80208448	6	Rtn2	protein_coding	reticulon 2 [Source:RGD Acc:1303245]	933.037	0.257953	0.114094	2.26088	0.0237665	0.24712	ENSRNOG00000018478	17:88963981-89167018	5	Myo3a	protein_coding	myosin IIIA [Source:RGD Acc:1560083]	26.0773	-0.715699	0.350059	-2.04451	0.0409033	0.311929
ENSRNOG00000003603	10:51502894-51669297	8	Arhgap44	protein_coding	Rho GTPase activating protein 44 [Source:RGD Acc:1305664]	1906.52	0.320133	0.141616	2.26058	0.0237856	0.247153	ENSRNOG00000012593	5:172273459-172304225	8	Mmel1	protein_coding	membrane metallo-endopeptidase-like 1 [Source:RGD Acc:1309299]	165.957	-0.477966	0.233623	-2.04588	0.0407678	0.311929
ENSRNOG00000008861	5:15087349-15090583	5	AABR07047011.1	pseudogene	cylindromatosis (turban tumor syndrome)%2C pseudo 1 [Source:NCBI gene%3BAcc:361373]	243.439	0.343687	0.152057	2.26025	0.0238059	0.247198	ENSRNOG00000014617	4:100475416-100483168	7	Tgoln2	protein_coding	trans-golgi network protein 2 [Source:RGD Acc:620445]	4997.62	-0.258012	0.12613	-2.0456	0.0407955	0.311929
ENSRNOG00000039587	X:15113878-15122146	4	Wdr13	protein_coding	WD repeat domain 13 [Source:RGD Acc:1560982]	1130.43	0.44877	0.198693	2.25861	0.0239077	0.247923	ENSRNOG00000005144	6:49529228-49536648	5	Tmem18	protein_coding	transmembrane protein 18 [Source:RGD Acc:1359389]	817.185	-0.251315	0.122934	-2.04431	0.040923	0.311929
ENSRNOG00000007814	4:99503176-99546905	7	Kdm3a	protein_coding	lysine demethylase 3A [Source:RGD Acc:708351]	1005.93	0.222336	0.0984545	2.25826	0.0239292	0.247979	ENSRNOG00000048258	2:240586754-240611560	1	Cisd2	protein_coding	CDGSH iron sulfur domain 2 [Source:RGD Acc:1566242]	2185.98	-0.148967	0.0729066	-2.04325	0.0410273	0.311929
ENSRNOG00000056585	12:13656554-13668515	1	Fscn1	protein_coding	fascin actin-bundling protein 1 [Source:MGI Acc:MGI:1352745]	1187.16	0.449405	0.199074	2.25747	0.0239787	0.248152	ENSRNOG00000006785	13:90532326-90591796	7	Dcaf8	protein_coding	DDB1 and CUL4 associated factor 8 [Source:RGD Acc:1308513]	1729.13	-0.132142	0.0646718	-2.04327	0.0410254	0.311929
ENSRNOG00000019859	19:38129584-38146956	5	Pla2g15	protein_coding	phospholipase A2%2C group XV [Source:RGD Acc:1302982]	332.493	0.234332	0.103897	2.25542	0.0241067	0.248686	ENSRNOG00000015910	4:179651164-179904844	7	Lmntd1	protein_coding	lamin tail domain containing 1 [Source:RGD Acc:1560077]	21.3583	-0.693484	0.339598	-2.04207	0.0411441	0.31255
ENSRNOG00000029738	7:11556192-11561056	3	Diras1	protein_coding	DIRAS family GTPase 1 [Source:RGD Acc:1310445]	1389.5	0.201975	0.0895657	2.25505	0.0241299	0.248726	ENSRNOG00000023410	7:118927008-118933812	4	Apol9a	protein_coding	apolipoprotein L 9a [Source:RGD Acc:1562332]	25.6767	-0.880275	0.431264	-2.04115	0.0412357	0.312744
ENSRNOG00000002697	18:291780-325377	7	Mtmr1	protein_coding	myotubularin related protein 1 [Source:RGD Acc:1306569]	631.536	0.330386	0.146654	2.25283	0.0242697	0.249337	ENSRNOG00000052354	15:28377996-28403090	1	Arhgef40	protein_coding	Rho guanine nucleotide exchange factor 40 [Source:RGD Acc:1308093]	1335.84	-0.382221	0.187256	-2.04118	0.0412334	0.312744
ENSRNOG00000031766	MT:14136-15278	3	Mt-cyb	protein_coding	mitochondrially encoded cytochrome b [Source:RGD Acc:620081]	180491	0.416946	0.185033	2.25336	0.0242366	0.249337	ENSRNOG00000051320	7:116531665-116532126	1	AABR07058450.1	processed_pseudogene	NA	78.6921	-0.371823	0.1822	-2.04074	0.0412767	0.312902
ENSRNOG00000027234	17:1652895-1672021	4	Zfp367	protein_coding	zinc finger protein 367 [Source:RGD Acc:1307136]	299.363	0.327281	0.145294	2.25255	0.0242875	0.249354	ENSRNOG00000003840	14:66831848-67170361	7	Slit2	protein_coding	slit guidance ligand 2 [Source:RGD Acc:69310]	1301.22	-0.265806	0.1303	-2.03995	0.041355	0.313342
ENSRNOG00000005807	13:51958834-51972777	3	Ptpn7	protein_coding	protein tyrosine phosphatase%2C non-receptor type 7 [Source:RGD Acc:708516]	12.3477	1.80583	0.802009	2.25163	0.0243455	0.249618	ENSRNOG00000053084	1:100891866-100896807	1	Fuz	protein_coding	fuzzy planar cell polarity protein [Source:RGD Acc:1310608]	353.064	-0.194476	0.0953624	-2.03934	0.0414162	0.313652
ENSRNOG00000017692	1:80439718-80471527	6	Ppp1r37	protein_coding	protein phosphatase 1%2C regulatory subunit 37 [Source:RGD Acc:1595870]	1593.46	0.18355	0.08155	2.25077	0.0244003	0.250014	ENSRNOG00000028899	X:124393332-124398001	3	LOC100910807	protein_coding	transcriptional regulator Kaiso-like [Source:RGD Acc:6496755]	11.6855	-0.762164	0.373863	-2.03862	0.0414883	0.313813
ENSRNOG00000013916	15:44855310-44860604	7	Nefm	protein_coding	neurofilament medium [Source:RGD Acc:3160]	5117.14	0.404506	0.179861	2.24899	0.0245132	0.250355	ENSRNOG00000023549	1:3713750-3763392	4	Samd5	protein_coding	sterile alpha motif domain containing 5 [Source:RGD Acc:1311012]	318.206	-0.299051	0.146807	-2.03704	0.0416463	0.314363
ENSRNOG00000054314	3:165020230-165039707	1	Kcng1	protein_coding	potassium voltage-gated channel modifier subfamily G member 1 [Source:RGD Acc:631416]	247.782	1.01643	0.451891	2.24927	0.0244952	0.250355	ENSRNOG00000032070	8:5217217-5429581	5	Dync2h1	protein_coding	dynein cytoplasmic 2 heavy chain 1 [Source:RGD Acc:71042]	997.419	-0.172092	0.0844922	-2.03677	0.0416726	0.314363
ENSRNOG00000016313	5:166464252-166513027	5	Ctnnbip1	protein_coding	catenin%2C beta-interacting protein 1 [Source:RGD Acc:1562749]	572.318	0.222042	0.0988153	2.24704	0.0246376	0.250624	ENSRNOG00000018945	19:37830917-37852189	4	Nutf2	protein_coding	nuclear transport factor 2 [Source:RGD Acc:1359213]	935.217	-0.146632	0.0720463	-2.03525	0.0418253	0.314792
ENSRNOG00000042376	18:30836331-30838734	2	AABR07031734.14	pseudogene	NA	179.93	0.310018	0.138046	2.24577	0.0247189	0.250624	ENSRNOG00000022060	4:125687307-125958112	7	Magi1	protein_coding	membrane associated guanylate kinase%2C WW and PDZ domain containing 1 [Source:RGD Acc:1586025]	1606.6	-0.225975	0.111102	-2.03395	0.0419566	0.315054
ENSRNOG00000020010	1:198360627-198378934	4	Kctd13	protein_coding	potassium channel tetramerization domain containing 13 [Source:RGD Acc:735189]	634.246	0.586375	0.260989	2.24674	0.0246564	0.250624	ENSRNOG00000016257	19:52465087-52499433	7	Cotl1	protein_coding	coactosin-like F-actin binding protein 1 [Source:RGD Acc:1305498]	1058.86	-0.209867	0.103198	-2.03364	0.0419882	0.315054
ENSRNOG00000051958	X:35971697-35984183	1	AABR07037943.1	lincRNA	NA	35.035	0.669659	0.298182	2.2458	0.0247167	0.250624	ENSRNOG00000003675	X:42558931-42614242	7	Ptchd1	protein_coding	patched domain containing 1 [Source:RGD Acc:1564527]	697.409	-0.234761	0.115541	-2.03183	0.0421704	0.315808
ENSRNOG00000033575	14:85357222-85398532	4	Emid1	protein_coding	EMI domain containing 1 [Source:RGD Acc:1593795]	121.964	0.693823	0.308897	2.24613	0.0246957	0.250624	ENSRNOG00000059662	1:131380879-131431948	1	AABR07004228.1	lincRNA	NA	149.717	-0.319905	0.157475	-2.03147	0.0422073	0.315846
ENSRNOG00000053334	15:43007908-43025852	1	Stmn4	protein_coding	stathmin 4 [Source:RGD Acc:69349]	4029.35	0.223024	0.0993441	2.24497	0.0247704	0.250816	ENSRNOG00000008124	5:24445886-24493670	7	Ints8	protein_coding	integrator complex subunit 8 [Source:RGD Acc:1310592]	913.472	-0.207848	0.102329	-2.03118	0.0422366	0.315846
ENSRNOG00000012722	3:176691329-176692271	5	Ppdpf	protein_coding	pancreatic progenitor cell differentiation and proliferation factor [Source:RGD Acc:1310660]	490.861	0.234089	0.104268	2.24507	0.0247633	0.250816	ENSRNOG00000055939	X:107634150-107635321	1	Zcchc18	pseudogene	zinc finger%2C CCHC domain containing 18 [Source:RGD Acc:1591868]	4845.74	-0.285041	0.140377	-2.03054	0.0423021	0.315992
ENSRNOG00000007916	7:114437361-114590119	7	Ptk2	protein_coding	protein tyrosine kinase 2 [Source:RGD Acc:3443]	1482.6	0.308255	0.137444	2.24276	0.0249122	0.251758	ENSRNOG00000032729	X:106556838-106558366	3	Bex2	protein_coding	brain expressed X-linked 2 [Source:RGD Acc:1564466]	3357.95	-0.223309	0.109984	-2.03039	0.0423174	0.315992
ENSRNOG00000019138	1:100289295-100293558	6	Clec11a	protein_coding	C-type lectin domain containing 11A [Source:RGD Acc:3627]	242.068	0.742329	0.331153	2.24165	0.0249841	0.25232	ENSRNOG00000020949	1:101541266-101551059	6	Hsd17b14	protein_coding	hydroxysteroid (17-beta) dehydrogenase 14 [Source:RGD Acc:1588673]	23.2506	-0.696873	0.343614	-2.02807	0.0425531	0.316153
ENSRNOG00000000639	20:22447994-22449176	7	Ado	pseudogene	2-aminoethanethiol dioxygenase [Source:RGD Acc:1308233]	145.64	0.486673	0.217213	2.24054	0.025056	0.252716	ENSRNOG00000014010	15:52557607-52648972	5	Gfra2	protein_coding	GDNF family receptor alpha 2 [Source:RGD Acc:61809]	720.325	-0.429159	0.21147	-2.0294	0.0424173	0.316153
ENSRNOG00000015320	7:144264199-144272578	7	Atp5mc2	protein_coding	ATP synthase membrane subunit c locus 2 [Source:RGD Acc:620051]	1605.73	0.112596	0.0502897	2.23895	0.0251595	0.253223	ENSRNOG00000022312	3:11972813-12007570	6	Lrsam1	protein_coding	leucine rich repeat and sterile alpha motif containing 1 [Source:RGD Acc:1564403]	621.555	-0.340341	0.167662	-2.02992	0.0423643	0.316153
ENSRNOG00000054458	7:59461799-59514939	1	Kcnmb4	protein_coding	potassium calcium-activated channel subfamily M regulatory beta subunit 4 [Source:RGD Acc:620728]	287.334	0.581367	0.259683	2.23876	0.0251717	0.253223	ENSRNOG00000020444	2:188454853-188471988	3	Hcn3	protein_coding	hyperpolarization-activated cyclic nucleotide-gated potassium channel 3 [Source:RGD Acc:620691]	742.523	-0.297483	0.146602	-2.02919	0.0424394	0.316153
ENSRNOG00000023812	5:119903507-119981047	5	Raver2	protein_coding	ribonucleoprotein%2C PTB-binding 2 [Source:RGD Acc:1307610]	214.698	0.456411	0.203928	2.2381	0.0252146	0.25349	ENSRNOG00000033624	8:21477329-21492801	3	Zfp426	protein_coding	zinc finger protein 426 [Source:RGD Acc:1590942]	331.517	-0.177685	0.087562	-2.02924	0.0424336	0.316153
ENSRNOG00000061925	4:5721261-5773301	1	AABR07059159.1	lincRNA	actin-related protein 3B-like [Source:NCBI gene%3BAcc:100910079]	123.737	0.973034	0.434888	2.23743	0.0252581	0.253761	ENSRNOG00000052564	10:40247436-40255422	1	Gpx3	protein_coding	glutathione peroxidase 3 [Source:RGD Acc:69224]	2094.09	-0.78251	0.386071	-2.02685	0.0426776	0.316342
ENSRNOG00000033378	8:116829050-116856548	5	Rnf123	protein_coding	ring finger protein 123 [Source:RGD Acc:2301394]	1550.92	0.122059	0.0546451	2.23366	0.0255054	0.254059	ENSRNOG00000006503	5:90040495-90282327	6	Frmd3	protein_coding	FERM domain containing 3 [Source:RGD Acc:1304802]	137.55	-0.323092	0.159366	-2.02735	0.0426262	0.316342
ENSRNOG00000047853	8:130350510-130353140	2	Ss18l2	protein_coding	SS18 like 2 [Source:RGD Acc:1590139]	417.654	0.174823	0.0782557	2.23399	0.0254835	0.254059	ENSRNOG00000046279	6:42777469-42778353	2	AABR07063703.1	processed_pseudogene	NA	37.0532	-0.466024	0.230232	-2.02415	0.0429545	0.317076
ENSRNOG00000016001	19:56001724-56010004	4	Chmp1a	protein_coding	charged multivesicular body protein 1A [Source:RGD Acc:1311083]	1346.23	0.183259	0.0819608	2.23594	0.025356	0.254059	ENSRNOG00000016505	2:27905535-27938525	6	Fam169a	protein_coding	family with sequence similarity 169%2C member A [Source:RGD Acc:1590893]	1046.67	-0.21641	0.106961	-2.02326	0.0430464	0.317328
ENSRNOG00000015257	8:67376294-67492037	7	Coro2b	protein_coding	coronin 2B [Source:RGD Acc:1561953]	1127.78	0.252323	0.112949	2.23395	0.0254865	0.254059	ENSRNOG00000061916	X:137706282-137719875	1	AABR07041724.2	lincRNA	NA	24.1817	-0.515013	0.254752	-2.02163	0.0432151	0.318339
ENSRNOG00000010085	15:104026601-104115748	7	Cldn10	protein_coding	claudin 10 [Source:RGD Acc:1308027]	355.257	0.32348	0.144659	2.23616	0.0253416	0.254059	ENSRNOG00000047061	1:69841998-69846125	2	Zfp773-ps1	protein_coding	zinc finger protein 773%2C pseudogene 1 [Source:RGD Acc:1563793]	56.9989	-0.409661	0.202742	-2.0206	0.043321	0.318339
ENSRNOG00000020694	8:22050222-22057209	6	Icam5	protein_coding	intercellular adhesion molecule 5 [Source:RGD Acc:1305039]	1123.14	1.37471	0.614782	2.23609	0.0253458	0.254059	ENSRNOG00000015991	5:59128315-59147255	7	Npr2	protein_coding	natriuretic peptide receptor 2 [Source:RGD Acc:620851]	990.365	-0.358287	0.177274	-2.02109	0.0432702	0.318339
ENSRNOG00000050534	1:236580034-236585035	2	Gcnt1	protein_coding	glucosaminyl (N-acetyl) transferase 1 [Source:RGD Acc:621370]	94.2579	0.527623	0.236274	2.2331	0.0255424	0.254143	ENSRNOG00000010852	4:62703779-62773923	6	Nup205	protein_coding	nucleoporin 205 [Source:RGD Acc:1309413]	573.942	-0.135597	0.0671047	-2.02068	0.0433125	0.318339
ENSRNOG00000005206	7:106717229-107009330	7	Kcnq3	protein_coding	potassium voltage-gated channel subfamily Q member 3 [Source:RGD Acc:69222]	671.231	0.540128	0.241911	2.23275	0.0255653	0.254207	ENSRNOG00000027156	1:261323083-261333383	4	Morn4	protein_coding	MORN repeat containing 4 [Source:RGD Acc:1307336]	1240.93	-0.142194	0.0703968	-2.01989	0.0433948	0.318542
ENSRNOG00000019532	1:100495119-100501437	6	Emc10	protein_coding	ER membrane protein complex subunit 10 [Source:RGD Acc:1303214]	1014.43	0.13464	0.0604303	2.22802	0.0258788	0.256249	ENSRNOG00000010078	7:74994605-75054293	5	Spag1	protein_coding	sperm associated antigen 1 [Source:RGD Acc:1310702]	190.226	-0.308476	0.152851	-2.01815	0.0435758	0.31968
ENSRNOG00000002546	14:17615968-17631714	4	Rchy1	protein_coding	ring finger and CHY zinc finger domain containing 1 [Source:RGD Acc:1359180]	735.668	0.143119	0.0642248	2.22841	0.0258531	0.256249	ENSRNOG00000028730	3:2716534-2719513	5	Lcn12	protein_coding	lipocalin 12 [Source:RGD Acc:1589474]	69.9362	-0.499993	0.247913	-2.01681	0.0437154	0.3204
ENSRNOG00000020225	3:152752091-152846118	5	Dlgap4	protein_coding	DLG associated protein 4 [Source:RGD Acc:708350]	1851.84	0.541452	0.242986	2.22833	0.0258588	0.256249	ENSRNOG00000007241	3:79570625-79610454	6	Fnbp4	protein_coding	formin binding protein 4 [Source:RGD Acc:1309238]	1111.88	-0.162001	0.0804133	-2.01461	0.0439457	0.321372
ENSRNOG00000003704	14:70015754-70086143	5	Fam184b	protein_coding	family with sequence similarity 184%2C member B [Source:RGD Acc:1564950]	146.987	0.562102	0.2523	2.22791	0.0258866	0.256249	ENSRNOG00000060206	1:142834157-142870995	1	Zfp592	protein_coding	zinc finger protein 592 [Source:RGD Acc:1308705]	785.424	-0.113694	0.0564366	-2.01455	0.0439519	0.321372
ENSRNOG00000003611	X:14633342-14642424	7	Dynlt3	protein_coding	dynein light chain Tctex-type 3 [Source:RGD Acc:1549755]	2141.41	0.22709	0.101955	2.22735	0.025924	0.256455	ENSRNOG00000028670	11:31223074-31238026	3	RGD1562726	protein_coding	similar to Putative protein C21orf62 homolog [Source:RGD Acc:1562726]	203.379	-0.491581	0.244313	-2.01209	0.0442099	0.321837
ENSRNOG00000016269	9:16508799-16513120	7	Rpl7l1	protein_coding	ribosomal protein L7-like 1 [Source:RGD Acc:1308469]	554.966	0.163052	0.0732143	2.22705	0.0259438	0.256488	ENSRNOG00000052406	1:61268248-61276755	1	LOC102552527	protein_coding	zinc finger protein 420-like [Source:RGD Acc:7689541]	263.924	-0.303651	0.150923	-2.01197	0.0442234	0.321837
ENSRNOG00000046242	9:70740480-70787913	2	Klf7	protein_coding	Kruppel like factor 7 [Source:RGD Acc:1306029]	366.191	0.165213	0.0742099	2.22629	0.0259946	0.256502	ENSRNOG00000032381	10:88979383-88986867	5	Naglu	protein_coding	N-acetyl-alpha-glucosaminidase [Source:RGD Acc:1564228]	145.536	-0.23281	0.115693	-2.0123	0.044188	0.321837
ENSRNOG00000001251	12:16170162-16172129	6	Grifin	protein_coding	galectin-related inter-fiber protein [Source:RGD Acc:71055]	205.682	2.33329	1.04806	2.22629	0.025995	0.256502	ENSRNOG00000028651	12:18105753-18139444	6	RGD1566386	protein_coding	similar to Hypothetical protein A430033K04 [Source:RGD Acc:1566386]	474.115	-0.166736	0.082869	-2.01204	0.0442153	0.321837
ENSRNOG00000015753	1:72294153-72311856	6	Epn1	protein_coding	Epsin 1 [Source:RGD Acc:619772]	3397.99	0.24859	0.11171	2.22532	0.0260599	0.25666	ENSRNOG00000010137	15:37835580-37926715	6	Xpo4	protein_coding	exportin 4 [Source:RGD Acc:1312015]	552.19	-0.151714	0.0753819	-2.0126	0.0441564	0.321837
ENSRNOG00000012346	1:20893995-20962526	8	Epb41l2	protein_coding	erythrocyte membrane protein band 4.1-like 2 [Source:RGD Acc:1563977]	1378.48	0.295651	0.132988	2.22314	0.0262064	0.257772	ENSRNOG00000029456	8:23450111-23482939	5	Rp9	protein_coding	RP9%2C pre-mRNA splicing factor [Source:RGD Acc:1559759]	101.298	-0.284561	0.141528	-2.01063	0.0443648	0.322153
ENSRNOG00000017635	1:211732713-211921099	7	Inpp5a	protein_coding	inositol polyphosphate-5-phosphatase A [Source:RGD Acc:1306168]	942.103	0.183626	0.0826545	2.22161	0.0263097	0.257962	ENSRNOG00000054725	3:7404841-7422738	1	Gtf3c4	protein_coding	general transcription factor IIIC subunit 4 [Source:RGD Acc:1592609]	1185.14	-0.122803	0.0610801	-2.01052	0.0443764	0.322153
ENSRNOG00000038406	12:35970821-36398246	4	Tmem132b	protein_coding	transmembrane protein 132B [Source:RGD Acc:1566191]	478.977	0.454368	0.204494	2.22192	0.026289	0.257962	ENSRNOG00000017073	5:59008933-59015528	5	Ca9	protein_coding	carbonic anhydrase 9 [Source:RGD Acc:1306426]	10.0691	-0.961803	0.478644	-2.00943	0.0444911	0.322722
ENSRNOG00000006110	5:1417478-1511416	5	Jph1	protein_coding	junctophilin 1 [Source:RGD Acc:1308789]	101.438	1.02034	0.459219	2.2219	0.0262904	0.257962	ENSRNOG00000014191	15:48789165-48803147	7	Zfp395	protein_coding	zinc finger protein 395 [Source:RGD Acc:1307849]	385.118	-0.347374	0.17291	-2.00899	0.0445384	0.322914
ENSRNOG00000010284	4:99937558-99999902	6	St3gal5	protein_coding	ST3 beta-galactoside alpha-2%2C3-sialyltransferase 5 [Source:RGD Acc:620875]	1692.77	0.315932	0.142347	2.21945	0.0264562	0.258544	ENSRNOG00000018346	17:35907108-35958077	4	Agtr1a	protein_coding	angiotensin II receptor%2C type 1a [Source:RGD Acc:2070]	40.9335	-0.919683	0.458025	-2.00793	0.0446504	0.323574
ENSRNOG00000023896	7:41475163-41479392	4	Dusp6	protein_coding	dual specificity phosphatase 6 [Source:RGD Acc:70978]	276.463	0.637885	0.287431	2.21926	0.026469	0.258544	ENSRNOG00000010840	1:144239020-144561247	7	Adamtsl3	protein_coding	ADAMTS-like 3 [Source:RGD Acc:1305155]	168.654	-0.438869	0.218673	-2.00696	0.0447537	0.324171
ENSRNOG00000051621	1:222179436-222182721	1	Catsperz	protein_coding	catsper channel auxiliary subunit zeta [Source:RGD Acc:2318763]	88.47	0.885679	0.399151	2.2189	0.0264933	0.258544	ENSRNOG00000046196	9:67763897-67785580	2	Icos	protein_coding	inducible T-cell co-stimulator [Source:RGD Acc:620123]	24.38	-0.760866	0.37918	-2.00661	0.0447912	0.324291
ENSRNOG00000004612	6:23549317-23581052	4	Ppp1cb	protein_coding	protein phosphatase 1 catalytic subunit beta [Source:RGD Acc:3376]	7503.89	0.110528	0.0498388	2.21771	0.0265745	0.258755	ENSRNOG00000038746	8:54965583-54998864	5	Bco2	protein_coding	beta-carotene oxygenase 2 [Source:RGD Acc:1309022]	64.3943	-0.540881	0.269596	-2.00626	0.044828	0.324406
ENSRNOG00000028650	6:137164535-137177622	7	AABR07065602.1	protein_coding	inverted formin%2C FH2 and WH2 domain containing [Source:NCBI gene%3BAcc:362790]	980.428	0.897792	0.40494	2.2171	0.0266164	0.258999	ENSRNOG00000023035	5:50230619-50239458	6	Smim8	protein_coding	small integral membrane protein 8 [Source:RGD Acc:1305158]	191.421	-0.203311	0.101356	-2.00591	0.0448655	0.324525
ENSRNOG00000013514	7:117417687-117420719	5	Maf1	protein_coding	MAF1 homolog%2C negative regulator of RNA polymerase III [Source:RGD Acc:1359315]	1288.76	0.149197	0.0673721	2.21452	0.0267932	0.259439	ENSRNOG00000029500	20:5468078-5476193	5	Tapbp	protein_coding	TAP binding protein [Source:RGD Acc:3819]	283.541	-0.238057	0.118798	-2.00387	0.0450837	0.325951
ENSRNOG00000046316	9:15313523-15314435	1	Tomm6	protein_coding	translocase of outer mitochondrial membrane 6 [Source:RGD Acc:1583567]	713.635	0.194137	0.0876382	2.21521	0.0267459	0.259439	ENSRNOG00000031398	2:185850232-185852759	2	Mab21l2	protein_coding	mab-21 like 2 [Source:RGD Acc:1595520]	56.5532	-0.674019	0.336659	-2.00208	0.0452757	0.326272
ENSRNOG00000025115	8:57886168-57962708	6	Exph5	protein_coding	exophilin 5 [Source:RGD Acc:1560308]	166.733	1.06311	0.479783	2.21582	0.0267038	0.259439	ENSRNOG00000017333	18:24172587-24182012	5	Syt4	protein_coding	synaptotagmin 4 [Source:RGD Acc:68397]	6750.18	-0.258657	0.129146	-2.00283	0.0451956	0.326272
ENSRNOG00000053729	5:58937615-58943358	1	Tesk1	protein_coding	testis associated actin remodelling kinase 1 [Source:RGD Acc:62059]	714.711	0.229182	0.103535	2.21358	0.0268578	0.259877	ENSRNOG00000043095	2:186872520-186886592	3	Etv3	protein_coding	ets variant 3 [Source:RGD Acc:1311577]	573.38	-0.175656	0.0877281	-2.00227	0.0452552	0.326272
ENSRNOG00000009824	16:48582026-48732932	7	Irf2	protein_coding	interferon regulatory factor 2 [Source:RGD Acc:1304922]	423.634	0.215694	0.0975532	2.21104	0.0270331	0.26072	ENSRNOG00000000661	12:50285278-50314406	5	Hps4	protein_coding	HPS4%2C biogenesis of lysosomal organelles complex 3 subunit 2 [Source:RGD Acc:1308070]	581.253	-0.139469	0.0696462	-2.00253	0.0452277	0.326272
ENSRNOG00000021984	13:93095200-93307199	6	Rgs7	protein_coding	regulator of G-protein signaling 7 [Source:RGD Acc:3570]	1340.48	0.374543	0.169383	2.21122	0.0270203	0.26072	ENSRNOG00000059880	11:71151132-71197035	1	Rubcn	protein_coding	rubicon autophagy regulator [Source:RGD Acc:1305422]	1174.75	-0.129068	0.0644789	-2.00171	0.0453154	0.326406
ENSRNOG00000029663	X:55439578-56765893	6	Il1rapl1	protein_coding	interleukin 1 receptor accessory protein-like 1 [Source:RGD Acc:727891]	117.864	0.453581	0.205209	2.21034	0.0270814	0.26072	ENSRNOG00000014380	1:98228573-98231855	6	AABR07003176.1	protein_coding	NA	602.155	-0.153078	0.0764876	-2.00135	0.0453551	0.32654
ENSRNOG00000022753	16:20395845-20414767	6	Mast3	protein_coding	microtubule associated serine/threonine kinase 3 [Source:RGD Acc:1587639]	2485.58	0.530227	0.239901	2.2102	0.0270916	0.26072	ENSRNOG00000037835	9:81644355-81651989	5	Catip	protein_coding	ciliogenesis associated TTC17 interacting protein [Source:RGD Acc:1596071]	200.447	-0.350117	0.17497	-2.00101	0.0453911	0.326563
ENSRNOG00000038911	9:49430683-49448168	1	AABR07067499.1	protein_coding	NA	40.4187	0.552393	0.249928	2.2102	0.027091	0.26072	ENSRNOG00000001425	12:23473270-23501036	5	Sh2b2	protein_coding	SH2B adaptor protein 2 [Source:RGD Acc:69284]	158.476	-0.464511	0.232236	-2.00017	0.0454822	0.326695
ENSRNOG00000048824	18:73831326-73873280	2	Rnf165	protein_coding	ring finger protein 165 [Source:RGD Acc:1560744]	200.293	0.654327	0.29588	2.21146	0.0270043	0.26072	ENSRNOG00000025179	20:43142648-43143257	6	AABR07045322.1	pseudogene	ribosomal protein L13a-like [Source:NCBI gene%3BAcc:100361061]	56.6073	-0.363642	0.181794	-2.00029	0.0454686	0.326695
ENSRNOG00000024259	5:147288723-147296702	6	Tmem54	protein_coding	transmembrane protein 54 [Source:RGD Acc:1304886]	31.8929	0.746489	0.337819	2.20973	0.0271238	0.26082	ENSRNOG00000002273	14:17283124-17302366	6	Naaa	protein_coding	N-acylethanolamine acid amidase [Source:RGD Acc:1307267]	236.425	-0.231901	0.115987	-1.99937	0.0455684	0.327162
ENSRNOG00000005730	5:12132657-12199283	7	Pcmtd1	protein_coding	protein-L-isoaspartate (D-aspartate) O-methyltransferase domain containing 1 [Source:RGD Acc:1586096]	2510.58	0.210205	0.0951446	2.20932	0.0271522	0.260931	ENSRNOG00000019550	7:142025815-142063212	7	Slc11a2	protein_coding	solute carrier family 11 member 2 [Source:RGD Acc:3684]	1065.51	-0.145009	0.0725681	-1.99825	0.0456897	0.327577
ENSRNOG00000025604	7:97984862-98026052	5	Atad2	protein_coding	ATPase family%2C AAA domain containing 2 [Source:RGD Acc:1304849]	165.997	0.446864	0.202476	2.207	0.0273144	0.261936	ENSRNOG00000017777	3:150587833-150603082	3	Ahcy	protein_coding	adenosylhomocysteinase [Source:RGD Acc:69260]	924.841	-0.222454	0.111339	-1.99798	0.0457185	0.327632
ENSRNOG00000013887	3:119805941-119809987	6	Adra2b	protein_coding	adrenoceptor alpha 2B [Source:RGD Acc:2057]	26.5733	1.23533	0.560142	2.20539	0.0274265	0.262069	ENSRNOG00000032951	7:11769400-11774387	4	Jsrp1	protein_coding	junctional sarcoplasmic reticulum protein 1 [Source:RGD Acc:1596084]	8.95441	-0.835519	0.418349	-1.99718	0.0458056	0.327952
ENSRNOG00000049681	18:15738809-15780285	2	AABR07031491.2	protein_coding	NA	3472.84	0.216512	0.0982277	2.20418	0.0275115	0.262427	ENSRNOG00000002800	X:70563570-70572295	7	Gdpd2	protein_coding	glycerophosphodiester phosphodiesterase domain containing 2 [Source:RGD Acc:1560780]	487.329	-0.525251	0.263078	-1.99656	0.0458726	0.328128
ENSRNOG00000012482	19:9766439-9801942	7	Ndrg4	protein_coding	NDRG family member 4 [Source:RGD Acc:621593]	24743	0.304064	0.138033	2.20283	0.0276068	0.263174	ENSRNOG00000000605	20:40236437-40545494	3	Hs3st5	protein_coding	heparan sulfate-glucosamine 3-sulfotransferase 5 [Source:RGD Acc:1306379]	147.952	-0.418061	0.20943	-1.99619	0.0459136	0.328269
ENSRNOG00000000054	16:19866022-19872774	6	Abhd8	protein_coding	abhydrolase domain containing 8 [Source:RGD Acc:1305693]	2703.6	0.318509	0.144659	2.20179	0.0276798	0.263671	ENSRNOG00000054560	3:11756384-11793593	1	Sh2d3c	protein_coding	SH2 domain containing 3C [Source:RGD Acc:1307287]	430.586	-0.201667	0.101051	-1.99569	0.0459673	0.328502
ENSRNOG00000016573	1:164113459-164143818	6	Dgat2	protein_coding	diacylglycerol O-acyltransferase 2 [Source:RGD Acc:620329]	555.531	0.555676	0.25242	2.2014	0.0277077	0.263671	ENSRNOG00000024349	7:12433933-12441048	6	Cbarp	protein_coding	CACN subunit beta associated regulatory protein [Source:RGD Acc:1307185]	6968.15	-0.203678	0.10208	-1.99528	0.0460123	0.328632
ENSRNOG00000022724	13:99663150-99770625	5	Cnih3	protein_coding	cornichon family AMPA receptor auxiliary protein 3 [Source:RGD Acc:1582859]	94.6392	1.12219	0.509771	2.20137	0.02771	0.263671	ENSRNOG00000005343	6:99164357-99214251	8	Esr2	protein_coding	estrogen receptor 2 [Source:RGD Acc:2582]	39.7078	-0.524166	0.263013	-1.99293	0.0462695	0.329595
ENSRNOG00000020577	7:11267218-11294249	7	Pip5k1c	protein_coding	phosphatidylinositol-4-phosphate 5-kinase type 1 gamma [Source:RGD Acc:1309938]	3119.89	0.511947	0.232661	2.2004	0.0277787	0.263819	ENSRNOG00000050543	9:10450205-10471176	2	Safb	protein_coding	scaffold attachment factor B [Source:RGD Acc:620613]	1985.47	-0.103862	0.0521077	-1.99322	0.0462378	0.329595
ENSRNOG00000029971	MT:11736-13565	3	Mt-nd5	protein_coding	mitochondrially encoded NADH dehydrogenase 5 [Source:RGD Acc:620560]	91831.1	0.415167	0.188882	2.19803	0.0279473	0.264465	ENSRNOG00000026060	18:56180089-56186068	4	Arsi	protein_coding	arylsulfatase family%2C member I [Source:RGD Acc:1310242]	14.2602	-1.06051	0.532461	-1.99172	0.0464016	0.330233
ENSRNOG00000001492	1:78025995-78060111	7	Slc8a2	protein_coding	solute carrier family 8 member A2 [Source:RGD Acc:620194]	1687.74	0.743232	0.338118	2.19814	0.0279389	0.264465	ENSRNOG00000020213	10:89030865-89037455	5	Tubg1	protein_coding	tubulin%2C gamma 1 [Source:RGD Acc:628606]	564.803	-0.122926	0.0617372	-1.99112	0.0464681	0.330253
ENSRNOG00000023077	4:145238947-145262442	6	Cpne9	protein_coding	copine family member 9 [Source:RGD Acc:1309212]	364.098	0.878017	0.399402	2.19833	0.0279257	0.264465	ENSRNOG00000014844	7:132071116-132143470	8	Kif21a	protein_coding	kinesin family member 21A [Source:RGD Acc:1305126]	5252.08	-0.203081	0.10203	-1.9904	0.0465463	0.330456
ENSRNOG00000005540	6:92433381-92527711	6	Nin	protein_coding	ninein [Source:RGD Acc:1306492]	79.1927	0.44602	0.20298	2.19736	0.0279951	0.264594	ENSRNOG00000032137	1:237065753-237067553	5	Foxb2	protein_coding	forkhead box B2 [Source:MGI Acc:MGI:1347468]	13.6019	-1.06077	0.533354	-1.98886	0.0467168	0.330626
ENSRNOG00000009588	3:147102394-147143576	7	Snph	protein_coding	syntaphilin [Source:RGD Acc:1305867]	2691.65	0.33428	0.152226	2.19595	0.0280953	0.264894	ENSRNOG00000038905	5:76748749-76750116	4	AABR07048397.1	protein_coding	NA	121.131	-0.231727	0.116522	-1.9887	0.0467346	0.330626
ENSRNOG00000016245	19:22450030-22486531	6	Neto2	protein_coding	neuropilin and tolloid like 2 [Source:RGD Acc:1305310]	572.774	0.34559	0.157362	2.19614	0.0280817	0.264894	ENSRNOG00000003038	13:83438493-83457888	7	Sft2d2	protein_coding	SFT2 domain containing 2 [Source:RGD Acc:1310623]	332.277	-0.416812	0.209732	-1.98736	0.0468831	0.331373
ENSRNOG00000018123	17:62332537-62462644	5	Ccny	protein_coding	cyclin Y [Source:RGD Acc:1565969]	1005.96	0.297421	0.135502	2.19495	0.0281669	0.265246	ENSRNOG00000020307	2:211320420-211332327	5	RGD1309139	protein_coding	similar to CG5435-PA [Source:RGD Acc:1309139]	30.5907	-0.730652	0.367815	-1.98647	0.0469814	0.331613
ENSRNOG00000017047	5:77019431-77031120	7	Inip	protein_coding	INTS3 and NABP interacting protein [Source:RGD Acc:1307983]	79.3465	0.351776	0.160453	2.19239	0.0283515	0.265851	ENSRNOG00000015780	8:60709851-60726936	6	Rcn2	protein_coding	reticulocalbin 2 [Source:RGD Acc:3548]	4342.45	-0.175238	0.0883463	-1.98353	0.0473078	0.333006
ENSRNOG00000043103	5:74000227-74029238	2	Frrs1l	protein_coding	ferric-chelate reductase 1-like [Source:RGD Acc:1309978]	405.608	0.637542	0.290777	2.19254	0.0283404	0.265851	ENSRNOG00000023458	X:131340045-131343853	4	Dcaf12l1	protein_coding	DDB1 and CUL4 associated factor 12-like 1 [Source:RGD Acc:1563873]	1690.62	-0.219316	0.110591	-1.98312	0.0473535	0.333122
ENSRNOG00000057078	20:29509289-29511382	1	Ddit4	protein_coding	DNA-damage-inducible transcript 4 [Source:RGD Acc:621731]	837.546	0.425418	0.194114	2.19159	0.0284089	0.266228	ENSRNOG00000019041	15:34256071-34258947	6	Psme1	protein_coding	proteasome activator subunit 1 [Source:RGD Acc:3429]	790.903	-0.23581	0.11903	-1.9811	0.0475802	0.333471
ENSRNOG00000046705	20:47225619-47263390	3	Snx3	processed_transcript	sorting nexin 3 [Source:RGD Acc:1595151]	2808.79	0.178017	0.0812656	2.19056	0.0284839	0.266448	ENSRNOG00000013602	5:155934490-156002721	6	Usp48	protein_coding	ubiquitin specific peptidase 48 [Source:RGD Acc:735213]	1279.86	-0.151122	0.0763114	-1.98034	0.0476656	0.333629
ENSRNOG00000039649	11:45888221-45904848	5	Lnp1	protein_coding	leukemia NUP98 fusion partner 1 [Source:RGD Acc:2323126]	63.7217	2.01279	0.9188	2.19067	0.0284756	0.266448	ENSRNOG00000042283	2:122865100-122869616	1	Zfp267	protein_coding	zinc finger protein 267 [Source:RGD Acc:2323100]	343.976	-0.155801	0.0787357	-1.97878	0.0478407	0.334474
ENSRNOG00000053923	1:163663407-163679191	1	Thap12	protein_coding	THAP domain containing 12 [Source:RGD Acc:1309679]	982.052	0.138167	0.0631308	2.18858	0.0286276	0.267306	ENSRNOG00000017941	17:77167740-77218389	8	Optn	protein_coding	optineurin [Source:RGD Acc:628886]	2158.46	-0.235354	0.118984	-1.97803	0.0479257	0.334756
ENSRNOG00000013036	5:155295314-155316495	6	Epha8	protein_coding	Eph receptor A8 [Source:RGD Acc:708543]	140.34	0.555945	0.254195	2.18708	0.0287366	0.267587	ENSRNOG00000027880	8:118893995-118926613	7	Nbeal2	protein_coding	neurobeachin-like 2 [Source:RGD Acc:1306501]	478.934	-0.318075	0.16101	-1.9755	0.0482119	0.336158
ENSRNOG00000002525	13:67351087-67359335	4	Ptgs2	protein_coding	prostaglandin-endoperoxide synthase 2 [Source:RGD Acc:620349]	208.5	1.59631	0.729952	2.18687	0.0287518	0.267587	ENSRNOG00000027622	7:60765079-60778136	6	Slc35e3	protein_coding	solute carrier family 35%2C member E3 [Source:RGD Acc:1564876]	1093.78	-0.207244	0.104904	-1.97555	0.0482056	0.336158
ENSRNOG00000051620	4:160530720-160662974	1	Tspan9	protein_coding	tetraspanin 9 [Source:RGD Acc:1304740]	836.206	0.259576	0.118748	2.18594	0.0288203	0.267769	ENSRNOG00000004208	6:788548-960703	5	Crim1	protein_coding	cysteine rich transmembrane BMP regulator 1 [Source:RGD Acc:1308710]	1321.09	-0.240553	0.121838	-1.97437	0.04834	0.336596
ENSRNOG00000016123	17:17817100-17947777	6	Rnf144b	protein_coding	ring finger protein 144B [Source:RGD Acc:1308856]	459.183	0.241557	0.110591	2.18424	0.0289449	0.268326	ENSRNOG00000054251	4:163216163-163227334	1	Clec7a	protein_coding	C-type lectin domain containing 7A [Source:RGD Acc:1565140]	15.422	-0.80591	0.409049	-1.9702	0.048815	0.337726
ENSRNOG00000003442	13:51042248-51076852	3	Adora1	protein_coding	adenosine A1 receptor [Source:RGD Acc:2048]	1753.34	0.326773	0.149654	2.18352	0.0289973	0.268531	ENSRNOG00000023863	1:188854371-188895223	2	Gpr139	protein_coding	G protein-coupled receptor 139 [Source:RGD Acc:1311729]	45.7409	-0.736297	0.373524	-1.97122	0.048699	0.337726
ENSRNOG00000025715	3:150761329-150782493	5	Dynlrb1	protein_coding	dynein light chain roadblock-type 1 [Source:RGD Acc:619910]	2212.95	0.102392	0.046916	2.18246	0.0290756	0.268572	ENSRNOG00000032246	1:189514553-189541224	4	Acsm3	protein_coding	acyl-CoA synthetase medium-chain family member 3 [Source:RGD Acc:62086]	19.8466	-0.584103	0.296242	-1.97171	0.0486427	0.337726
ENSRNOG00000017119	8:71786310-71798266	6	Ciao2a	protein_coding	cytosolic iron-sulfur assembly component 2A [Source:RGD Acc:1307481]	272.158	0.186806	0.0855872	2.18264	0.0290621	0.268572	ENSRNOG00000014642	5:172488708-172547058	6	Morn1	protein_coding	MORN repeat containing 1 [Source:RGD Acc:1359433]	142.298	-0.31213	0.158381	-1.97075	0.0487522	0.337726
ENSRNOG00000008551	6:47899525-47904437	7	Rps7	protein_coding	ribosomal protein S7 [Source:RGD Acc:61907]	3457.22	0.217586	0.0996925	2.18257	0.0290673	0.268572	ENSRNOG00000004968	6:144291974-144363947	7	Ncapg2	protein_coding	non-SMC condensin II complex%2C subunit G2 [Source:RGD Acc:1308406]	132.156	-0.263614	0.133761	-1.97078	0.048749	0.337726
ENSRNOG00000060098	4:157435373-157439507	1	Ptms	protein_coding	parathymosin [Source:RGD Acc:621529]	5620.07	0.327348	0.150022	2.18199	0.02911	0.268729	ENSRNOG00000021986	14:44790211-44791175	6	AABR07015006.1	pseudogene	similar to Heteroous nuclear ribonucleoprotein A1 (Helix-destabilizing protein) (Single-strand RNA-binding protein) (hnRNP core protein A1) (HDP) [Source:NCBI gene%3BAcc:684970]	135.198	-0.260542	0.13213	-1.97187	0.048625	0.337726
ENSRNOG00000015294	3:2678956-2680622	7	Paxx	protein_coding	PAXX%2C non-homologous end joining factor [Source:RGD Acc:1306215]	572.665	0.165569	0.0759047	2.18127	0.0291634	0.269062	ENSRNOG00000002537	X:20316893-20454357	7	Wnk3	protein_coding	WNK lysine deficient protein kinase 3 [Source:RGD Acc:1563131]	670.081	-0.183362	0.0930365	-1.97086	0.0487395	0.337726
ENSRNOG00000018969	2:187415262-187424045	5	Gpatch4	protein_coding	G patch domain containing 4 [Source:RGD Acc:1311086]	506.691	0.456638	0.209378	2.18092	0.029189	0.269137	ENSRNOG00000000903	12:30165694-30178341	7	Asl	protein_coding	argininosuccinate lyase [Source:RGD Acc:619974]	265.12	-0.178656	0.0906823	-1.97014	0.0488228	0.337726
ENSRNOG00000017037	5:157346286-157368472	7	Otud3	protein_coding	OTU deubiquitinase 3 [Source:RGD Acc:1560468]	106.012	0.302483	0.138713	2.18064	0.0292102	0.269172	ENSRNOG00000055028	1:199225100-199247988	1	Setd1a	protein_coding	SET domain containing 1A%2C histone lysine methyltransferase [Source:RGD Acc:1311624]	1098.52	-0.150754	0.0765219	-1.97008	0.0488296	0.337726
ENSRNOG00000006818	4:129574264-129598915	6	Arl6ip5	protein_coding	ADP-ribosylation factor like GTPase 6 interacting protein 5 [Source:RGD Acc:708572]	1700.48	0.140335	0.0644015	2.17907	0.0293267	0.26992	ENSRNOG00000005841	5:63937784-64030901	6	Erp44	protein_coding	endoplasmic reticulum protein 44 [Source:RGD Acc:1309176]	842	-0.147105	0.0746628	-1.97025	0.0488092	0.337726
ENSRNOG00000028526	4:168363190-168382837	6	Mansc1	protein_coding	MANSC domain containing 1 [Source:RGD Acc:1593458]	106.893	0.469765	0.215563	2.17925	0.0293134	0.26992	ENSRNOG00000012436	2:243550627-243687857	6	Adh1	protein_coding	alcohol dehydrogenase 1 (class I) [Source:RGD Acc:2044]	22.4541	-0.667597	0.339395	-1.96702	0.0491812	0.339096
ENSRNOG00000002630	10:43538160-43551271	5	Cnot8	protein_coding	CCR4-NOT transcription complex%2C subunit 8 [Source:RGD Acc:1306401]	1472.38	0.19955	0.0916741	2.17673	0.0295008	0.270249	ENSRNOG00000003075	11:64723186-64752544	6	Tmem39a	protein_coding	transmembrane protein 39a [Source:RGD Acc:1306421]	188.16	-0.219203	0.111558	-1.96492	0.0494234	0.339815
ENSRNOG00000031168	3:28627084-29236219	3	Arhgap15	protein_coding	Rho GTPase activating protein 15 [Source:RGD Acc:1359304]	31.4537	0.539522	0.247823	2.17705	0.0294768	0.270249	ENSRNOG00000011523	17:9282675-9344678	8	H2afy	protein_coding	H2A histone family%2C member Y [Source:RGD Acc:621462]	1480.31	-0.11735	0.0597336	-1.96455	0.049466	0.339815
ENSRNOG00000008766	4:169560387-169999873	4	Grin2b	protein_coding	glutamate ionotropic receptor NMDA type subunit 2B [Source:RGD Acc:2738]	699.089	0.762503	0.3503	2.17672	0.0295017	0.270249	ENSRNOG00000009310	2:166402838-166428331	8	Nmd3	protein_coding	NMD3 ribosome export adaptor [Source:RGD Acc:1308468]	379.572	-0.186827	0.0951402	-1.9637	0.0495649	0.340032
ENSRNOG00000009492	5:61990328-62001196	7	Trmo	protein_coding	tRNA methyltransferase O [Source:RGD Acc:1305420]	69.7799	0.329231	0.151286	2.17621	0.0295392	0.27035	ENSRNOG00000018193	2:27000327-27030754	7	Poc5	protein_coding	POC5 centriolar protein [Source:RGD Acc:1310597]	288.137	-0.168901	0.0860178	-1.96356	0.0495807	0.340032
ENSRNOG00000025209	4:147854309-147893992	6	Plxnd1	protein_coding	plexin D1 [Source:RGD Acc:1310796]	595.5	1.19391	0.548703	2.17587	0.0295652	0.27035	ENSRNOG00000060693	1:88131554-88162583	1	Catsperg	protein_coding	cation channel sperm associated auxiliary subunit gamma [Source:RGD Acc:1310942]	195.12	-0.453746	0.231612	-1.95908	0.0501038	0.342103
ENSRNOG00000016955	17:79720535-79798435	5	Mindy3	protein_coding	MINDY lysine 48 deubiquitinase 3 [Source:RGD Acc:1309605]	829.063	0.244576	0.112426	2.17545	0.0295965	0.27042	ENSRNOG00000021802	5:173624310-173626248	5	Isg15	protein_coding	ISG15 ubiquitin-like modifier [Source:RGD Acc:1310312]	27.0988	-0.633818	0.32371	-1.95798	0.050232	0.342224
ENSRNOG00000003453	13:42219887-42263024	5	Lypd1	protein_coding	Ly6/Plaur domain containing 1 [Source:RGD Acc:1549754]	1543.88	0.35609	0.163728	2.17489	0.0296385	0.270444	ENSRNOG00000049882	9:121706979-121725716	2	Adcyap1	protein_coding	adenylate cyclase activating polypeptide 1 [Source:RGD Acc:2037]	1095.24	-0.434374	0.221826	-1.95818	0.0502093	0.342224
ENSRNOG00000014480	3:160908769-160912507	7	Sys1	protein_coding	Sys1 golgi trafficking protein [Source:RGD Acc:1583224]	314.747	0.230261	0.105979	2.17271	0.0298024	0.271164	ENSRNOG00000002662	X:76042239-76046938	5	Pbdc1	protein_coding	polysaccharide biosynthesis domain containing 1 [Source:RGD Acc:1562502]	479.311	-0.142922	0.0730385	-1.95681	0.0503703	0.34227
ENSRNOG00000001113	12:14021727-14078134	6	Mmd2	protein_coding	monocyte to macrophage differentiation-associated 2 [Source:RGD Acc:1306506]	3732.27	0.241587	0.111198	2.17258	0.0298119	0.271164	ENSRNOG00000000396	20:32239748-32269145	7	Ddx50	protein_coding	DExD-box helicase 50 [Source:RGD Acc:1310934]	1048.89	-0.117862	0.0602135	-1.9574	0.0503007	0.34227
ENSRNOG00000000581	20:48503973-48574546	7	Cdc40	protein_coding	cell division cycle 40 [Source:RGD Acc:1307063]	486.355	0.436934	0.201063	2.17312	0.0297712	0.271164	ENSRNOG00000008607	8:103246558-103298927	8	U2surp	protein_coding	U2 snRNP-associated SURP domain containing [Source:RGD Acc:1307882]	1612.8	-0.109773	0.0560894	-1.9571	0.0503359	0.34227
ENSRNOG00000015616	17:9777842-9792007	3	Rgs14	protein_coding	regulator of G-protein signaling 14 [Source:RGD Acc:620003]	416.626	1.45329	0.668785	2.17303	0.0297782	0.271164	ENSRNOG00000010107	16:31734944-31946242	8	AABR07025295.1	protein_coding	NA	195.507	-0.34449	0.176068	-1.95658	0.0503972	0.342294
ENSRNOG00000021157	2:197655786-197679458	7	Ctss	protein_coding	cathepsin S [Source:RGD Acc:621513]	3668.29	0.37483	0.17263	2.17129	0.0299096	0.271574	ENSRNOG00000003878	13:46169963-46930858	5	Thsd7b	protein_coding	thrombospondin type 1 domain containing 7B [Source:RGD Acc:1306938]	311.252	-0.245352	0.125495	-1.95507	0.0505744	0.34261
ENSRNOG00000025689	6:26784058-26792808	3	Abhd1	protein_coding	abhydrolase domain containing 1 [Source:RGD Acc:1310988]	320.442	0.252708	0.116496	2.16924	0.0300648	0.27228	ENSRNOG00000033226	19:29320701-29324203	5	AABR07043557.1	protein_coding	NA	83.8145	-0.472086	0.241653	-1.95357	0.0507517	0.342769
ENSRNOG00000020013	2:211176556-211181123	7	Psrc1	protein_coding	proline and serine rich coiled-coil 1 [Source:RGD Acc:1585037]	21.9527	1.38163	0.636971	2.16907	0.0300776	0.27228	ENSRNOG00000001786	11:70693366-70753632	6	Snx4	protein_coding	sorting nexin 4 [Source:RGD Acc:1309763]	997.699	-0.158347	0.0810562	-1.95354	0.0507552	0.342769
ENSRNOG00000029995	8:26266760-26311350	4	Herpud2	protein_coding	HERPUD family member 2 [Source:RGD Acc:1307343]	798.3	0.128657	0.0593266	2.16863	0.0301111	0.272285	ENSRNOG00000004519	6:129449449-129509720	6	Atg2b	protein_coding	autophagy related 2B [Source:RGD Acc:1304878]	2624.8	-0.134651	0.0689644	-1.95247	0.050882	0.343326
ENSRNOG00000021528	8:116318963-116322181	3	Tusc2	protein_coding	tumor suppressor 2%2C mitochondrial calcium regulator [Source:RGD Acc:1561664]	859.844	0.261393	0.120582	2.16776	0.0301768	0.27272	ENSRNOG00000023548	9:100380515-100437056	6	Sned1	protein_coding	sushi%2C nidogen and EGF-like domains 1 [Source:RGD Acc:1566079]	478.816	-0.440116	0.225518	-1.95158	0.0509881	0.343892
ENSRNOG00000006631	4:17272511-17594598	6	Sema3e	protein_coding	semaphorin 3E [Source:RGD Acc:1310973]	369.148	0.332344	0.153363	2.16704	0.0302316	0.272865	ENSRNOG00000009196	3:21623041-21670014	7	Rc3h2	protein_coding	ring finger and CCCH-type domains 2 [Source:RGD Acc:1304833]	750.219	-0.121953	0.062504	-1.95111	0.0510434	0.344115
ENSRNOG00000001086	12:37984790-38023368	5	Vps37b	protein_coding	VPS37B subunit of ESCRT-I [Source:RGD Acc:1304576]	274.417	0.633569	0.292453	2.16639	0.0302811	0.272865	ENSRNOG00000061532	15:31533675-31534833	1	AABR07017825.7	protein_coding	NA	23.9595	-0.969029	0.496727	-1.95083	0.0510777	0.344165
ENSRNOG00000014152	3:120023917-120087136	7	Kcnip3	protein_coding	potassium voltage-gated channel interacting protein 3 [Source:RGD Acc:70888]	606.397	0.739063	0.341012	2.16726	0.0302148	0.272865	ENSRNOG00000003695	19:24496569-24532772	6	Mgat4d	protein_coding	MGAT4 family%2C member D [Source:RGD Acc:1310572]	15.2832	-0.974252	0.499644	-1.94989	0.0511889	0.344573
ENSRNOG00000002721	11:65960277-65966898	7	Ndufb4	protein_coding	NADH:ubiquinone oxidoreductase subunit B4 [Source:RGD Acc:1307072]	1172.25	0.134659	0.0621738	2.16584	0.0303232	0.273085	ENSRNOG00000058560	7:139455242-139483997	1	Col2a1	protein_coding	collagen type II alpha 1 chain [Source:RGD Acc:2375]	295.597	-0.746134	0.382746	-1.94942	0.051245	0.344573
ENSRNOG00000013752	8:23030118-23063041	5	Elavl3	protein_coding	ELAV like RNA binding protein 3 [Source:RGD Acc:628892]	1843.41	0.151006	0.0697347	2.16544	0.030354	0.273203	ENSRNOG00000001217	20:11489456-11490406	3	Lrrc3	protein_coding	leucine rich repeat containing 3 [Source:RGD Acc:628861]	32.1358	-0.470679	0.241524	-1.94879	0.0513206	0.344782
ENSRNOG00000014440	7:120905337-120919261	6	Josd1	protein_coding	Josephin domain containing 1 [Source:RGD Acc:1305388]	858.371	0.363081	0.167815	2.16358	0.030497	0.273771	ENSRNOG00000037327	1:147021436-147022950	2	F8a1	protein_coding	coagulation factor VIII-associated 1 [Source:RGD Acc:1566014]	417.179	-0.16527	0.0848365	-1.9481	0.0514029	0.345035
ENSRNOG00000010531	5:150288126-150323063	3	Oprd1	protein_coding	opioid receptor%2C delta 1 [Source:RGD Acc:3233]	32.5791	0.660234	0.305271	2.16278	0.0305578	0.273922	ENSRNOG00000030537	10:108480368-108503706	3	Slc26a11	protein_coding	solute carrier family 26 member 11 [Source:RGD Acc:1306178]	202.649	-0.344178	0.17685	-1.94615	0.0516363	0.34553
ENSRNOG00000008421	14:44805200-44845218	7	Klhl5	protein_coding	kelch-like family member 5 [Source:RGD Acc:1309661]	1802.49	0.275349	0.12737	2.1618	0.0306337	0.274127	ENSRNOG00000006619	15:4356261-4360564	5	Dnajc9	protein_coding	DnaJ heat shock protein family (Hsp40) member C9 [Source:RGD Acc:1305009]	543.9	-0.18289	0.0939759	-1.94613	0.0516388	0.34553
ENSRNOG00000051440	13:51584299-51784639	1	Ppp1r12b	protein_coding	protein phosphatase 1%2C regulatory subunit 12B [Source:RGD Acc:1309287]	2494.17	0.346763	0.160403	2.16182	0.0306318	0.274127	ENSRNOG00000000977	12:2069959-2097904	8	Pnpla6	protein_coding	patatin-like phospholipase domain containing 6 [Source:RGD Acc:1564611]	1174.96	-0.147378	0.0757086	-1.94664	0.0515776	0.34553
ENSRNOG00000007031	6:92660505-92760018	5	Trim9	protein_coding	tripartite motif-containing 9 [Source:RGD Acc:621540]	1745.93	0.831202	0.384462	2.16199	0.0306193	0.274127	ENSRNOG00000019020	19:11386024-11421498	3	Bbs2	protein_coding	Bardet-Biedl syndrome 2 [Source:RGD Acc:71091]	825.374	-0.141106	0.0724851	-1.94669	0.0515717	0.34553
ENSRNOG00000005985	15:344360-1047956	8	Kcnma1	protein_coding	potassium calcium-activated channel subfamily M alpha 1 [Source:RGD Acc:620715]	927.939	0.592367	0.274301	2.15955	0.0308074	0.274728	ENSRNOG00000029315	1:224927764-224930013	4	AC099294.1	protein_coding	NA	6.81181	-0.940246	0.483679	-1.94395	0.0519017	0.345614
ENSRNOG00000018985	1:219536220-219544328	7	Grk2	protein_coding	G protein-coupled receptor kinase 2 [Source:RGD Acc:2062]	3025.6	0.203766	0.0944277	2.15791	0.0309351	0.275707	ENSRNOG00000031782	8:114670631-114766803	4	Col6a4	protein_coding	collagen%2C type VI%2C alpha 4 [Source:RGD Acc:1564060]	16.143	-0.662346	0.340652	-1.94435	0.0518536	0.345614
ENSRNOG00000000130	5:58393233-58401870	7	Dnajb5	protein_coding	DnaJ heat shock protein family (Hsp40) member B5 [Source:RGD Acc:1307453]	1039.94	0.682374	0.316472	2.15619	0.0310687	0.276261	ENSRNOG00000049062	10:35036176-35040423	2	Trappc2b	protein_coding	trafficking protein particle complex 2B [Source:RGD Acc:6499350]	15.9157	-0.618517	0.317976	-1.94517	0.0517549	0.345614
ENSRNOG00000008082	6:106496992-106602139	7	Rgs6	protein_coding	regulator of G-protein signaling 6 [Source:RGD Acc:3569]	744.943	0.404908	0.187918	2.15471	0.0311847	0.276975	ENSRNOG00000003813	6:122419046-122545899	4	Kcnk10	protein_coding	potassium two pore domain channel subfamily K member 10 [Source:RGD Acc:619732]	115.186	-0.289146	0.148716	-1.94428	0.0518619	0.345614
ENSRNOG00000009719	8:48641801-48652071	7	C2cd2l	protein_coding	C2CD2-like [Source:RGD Acc:1310281]	2101.69	0.599519	0.278214	2.15488	0.031171	0.276975	ENSRNOG00000021287	10:91217079-91222840	4	Hexim2	protein_coding	HEXIM P-TEFb complex subunit 2 [Source:RGD Acc:1311635]	208.343	-0.282845	0.145451	-1.9446	0.0518226	0.345614
ENSRNOG00000008065	10:20663541-20818128	7	Wwc1	protein_coding	WW and C2 domain containing 1 [Source:RGD Acc:1308329]	1154.38	0.283337	0.131527	2.15422	0.0312232	0.276998	ENSRNOG00000019165	4:157705790-157708748	5	Mrpl51	protein_coding	mitochondrial ribosomal protein L51 [Source:RGD Acc:1306686]	840.66	-0.159268	0.0819367	-1.9438	0.0519198	0.345614
ENSRNOG00000033915	7:117759083-117761931	3	Gpt	protein_coding	glutamic--pyruvic transaminase [Source:RGD Acc:621720]	477.77	0.321125	0.149115	2.15354	0.0312765	0.277232	ENSRNOG00000030475	X:110404022-110411039	4	Pwwp3b	protein_coding	PWWP domain containing 3B [Source:RGD Acc:1565148]	317.81	-0.276278	0.142199	-1.94289	0.0520292	0.345789
ENSRNOG00000011340	2:264786242-264833283	5	Ankrd13c	protein_coding	ankyrin repeat domain 13C [Source:RGD Acc:1595074]	1950.29	0.182076	0.0846144	2.15183	0.031411	0.277868	ENSRNOG00000024743	7:122896871-122918036	6	L3mbtl2	protein_coding	L3MBTL histone methyl-lysine binding protein 2 [Source:RGD Acc:1308569]	1120.37	-0.147745	0.0760378	-1.94305	0.0520105	0.345789
ENSRNOG00000003244	10:35737664-35739625	2	Ltc4s	protein_coding	leukotriene C4 synthase [Source:RGD Acc:620677]	26.3967	0.558924	0.259821	2.15119	0.0314614	0.278155	ENSRNOG00000011541	10:105618326-105628091	4	Cygb	protein_coding	cytoglobin [Source:RGD Acc:69415]	1224.44	-0.243266	0.125308	-1.94135	0.0522164	0.346438
ENSRNOG00000016849	9:16586803-16609631	6	Ppp2r5d	protein_coding	protein phosphatase 2%2C regulatory subunit B'%2C delta [Source:RGD Acc:1306666]	1088.23	0.19809	0.0921725	2.14913	0.0316243	0.279054	ENSRNOG00000011130	1:184184020-184188911	8	Calca	protein_coding	calcitonin-related polypeptide alpha [Source:RGD Acc:2254]	33.4925	-0.655689	0.338222	-1.93864	0.0525454	0.348172
ENSRNOG00000011352	1:142185094-142197182	2	Furin	protein_coding	furin (paired basic amino acid cleaving enzyme) [Source:RGD Acc:3274]	590.622	0.16562	0.0770779	2.14873	0.0316555	0.279073	ENSRNOG00000019742	10:88790408-88842233	5	Stat3	protein_coding	signal transducer and activator of transcription 3 [Source:RGD Acc:3772]	1476.56	-0.206263	0.106514	-1.93648	0.0528084	0.349615
ENSRNOG00000012787	X:113948654-114110062	7	Tmem164	protein_coding	transmembrane protein 164 [Source:RGD Acc:1563286]	723.988	0.444943	0.207111	2.14833	0.0316872	0.279194	ENSRNOG00000013202	1:21141970-21263850	7	Akap7	protein_coding	A-kinase anchoring protein 7 [Source:RGD Acc:1303071]	201.513	-0.182837	0.0945084	-1.93462	0.0530374	0.35008
ENSRNOG00000015248	9:78522464-78693028	8	Abca12	protein_coding	ATP binding cassette subfamily A member 12 [Source:RGD Acc:1304586]	17.5837	1.23992	0.577464	2.14718	0.0317788	0.279682	ENSRNOG00000011839	16:74467851-74496731	5	Mrps31	protein_coding	mitochondrial ribosomal protein S31 [Source:RGD Acc:1307668]	417.729	-0.159492	0.0824644	-1.93407	0.0531047	0.35008
ENSRNOG00000001415	12:22665112-22676075	6	Ap1s1	protein_coding	adaptor related protein complex 1 subunit sigma 1 [Source:RGD Acc:1305911]	1588.95	0.381671	0.177801	2.14663	0.0318231	0.279754	ENSRNOG00000029330	X:32232142-32292072	4	Ca5b	protein_coding	carbonic anhydrase 5B [Source:RGD Acc:1549783]	159.65	-0.353915	0.183094	-1.93297	0.0532404	0.350302
ENSRNOG00000002916	10:72272248-72281067	7	Ca4	protein_coding	carbonic anhydrase 4 [Source:RGD Acc:2242]	218.737	0.42015	0.19572	2.14669	0.0318179	0.279754	ENSRNOG00000009779	7:143596511-143603803	5	Krt8	protein_coding	keratin 8 [Source:RGD Acc:2984]	85.2268	-0.719506	0.372437	-1.93189	0.0533735	0.350528
ENSRNOG00000007575	5:67852180-68139199	6	Plppr1	protein_coding	phospholipid phosphatase related 1 [Source:RGD Acc:1303116]	346.72	0.619294	0.288739	2.14482	0.0319674	0.280649	ENSRNOG00000055259	1:81474553-81492631	1	Phldb3	protein_coding	pleckstrin homology-like domain%2C family B%2C member 3 [Source:RGD Acc:1561121]	21.4342	-0.607995	0.314732	-1.93179	0.0533854	0.350528
ENSRNOG00000003209	13:89542378-89565813	6	Pcp4l1	protein_coding	Purkinje cell protein 4-like 1 [Source:RGD Acc:1593809]	1132.1	0.842734	0.393173	2.14342	0.0320794	0.281049	ENSRNOG00000007808	4:89149317-89151184	3	Nap1l5	protein_coding	nucleosome assembly protein 1-like 5 [Source:RGD Acc:1584123]	16170.2	-0.511973	0.265062	-1.93152	0.0534184	0.350528
ENSRNOG00000010635	10:86950557-86962578	7	Igfbp4	protein_coding	insulin-like growth factor binding protein 4 [Source:RGD Acc:2875]	126.728	0.873283	0.407352	2.1438	0.0320486	0.281049	ENSRNOG00000021916	1:252976644-253000760	5	Slc16a12	protein_coding	solute carrier family 16%2C member 12 [Source:RGD Acc:1311468]	154.812	-0.32289	0.167108	-1.93222	0.053332	0.350528
ENSRNOG00000048870	3:11607225-11619593	3	St6galnac4	protein_coding	ST6 N-acetylgalactosaminide alpha-2%2C6-sialyltransferase 4 [Source:RGD Acc:1303005]	390.604	0.157981	0.0737311	2.14267	0.0321397	0.281259	ENSRNOG00000047075	9:12114977-12116838	1	AABR07066648.1	protein_coding	NA	23.6101	-0.576981	0.299086	-1.92915	0.0537128	0.351275
ENSRNOG00000010813	16:17538855-17595960	6	Tspan14	protein_coding	tetraspanin 14 [Source:RGD Acc:1305714]	477.739	0.203236	0.0948847	2.14193	0.0321994	0.281622	ENSRNOG00000043223	8:96356088-96380770	2	Zfp949	protein_coding	zinc finger protein 949 [Source:RGD Acc:2302581]	334.713	-0.194292	0.100716	-1.92911	0.0537175	0.351275
ENSRNOG00000053410	13:83721300-83787018	1	Adcy10	protein_coding	adenylate cyclase 10 [Source:RGD Acc:708450]	37.5766	0.844393	0.394339	2.14129	0.0322508	0.281912	ENSRNOG00000006483	6:72648662-72750170	6	Heatr5a	protein_coding	HEAT repeat containing 5A [Source:RGD Acc:1561116]	550.362	-0.259211	0.134447	-1.92797	0.0538586	0.351976
ENSRNOG00000018932	16:20317446-20323265	5	Ccdc124	protein_coding	coiled-coil domain containing 124 [Source:RGD Acc:1310931]	734.704	0.196024	0.0916832	2.13806	0.0325118	0.282945	ENSRNOG00000019085	9:17125201-17163170	5	Xpo5	protein_coding	exportin 5 [Source:RGD Acc:1311522]	1435.38	-0.103415	0.053642	-1.92787	0.0538715	0.351976
ENSRNOG00000032446	7:117763783-117773134	5	Recql4	protein_coding	RecQ like helicase 4 [Source:RGD Acc:1307732]	20.5902	0.620755	0.290336	2.13806	0.0325119	0.282945	ENSRNOG00000020578	1:82327955-82344345	8	Ceacam1	protein_coding	carcinoembryonic antigen related cell adhesion molecule 1 [Source:RGD Acc:67396]	100.987	-0.33294	0.172868	-1.92597	0.0541076	0.352931
ENSRNOG00000012830	9:27034022-27051002	5	Paqr8	protein_coding	progestin and adipoQ receptor family member 8 [Source:RGD Acc:1311710]	1378.71	0.388942	0.182052	2.13644	0.0326436	0.283106	ENSRNOG00000007354	5:3783247-3836485	2	Trpa1	protein_coding	transient receptor potential cation channel%2C subfamily A%2C member 1 [Source:RGD Acc:1303284]	30.727	-0.785929	0.408221	-1.92525	0.0541975	0.352959
ENSRNOG00000032293	1:141172531-141188031	4	Polg	protein_coding	DNA polymerase gamma%2C catalytic subunit [Source:RGD Acc:620057]	675.873	0.176986	0.0828802	2.13544	0.0327248	0.283584	ENSRNOG00000004372	3:170033166-170040953	4	Cbln4	protein_coding	cerebellin 4 precursor [Source:RGD Acc:1589642]	581.548	-0.480198	0.24961	-1.9238	0.0543803	0.352962
ENSRNOG00000042044	10:86313383-86335923	3	Stard3	protein_coding	StAR-related lipid transfer domain containing 3 [Source:RGD Acc:1549768]	631.825	0.154265	0.0723567	2.13201	0.0330064	0.284816	ENSRNOG00000047002	2:174542667-175233457	3	Fstl5	protein_coding	follistatin-like 5 [Source:RGD Acc:1306858]	1225.47	-0.268147	0.139314	-1.92477	0.0542585	0.352962
ENSRNOG00000049351	14:82041616-82048251	1	Nat8l	protein_coding	N-acetyltransferase 8-like [Source:RGD Acc:1305719]	4090.83	0.233614	0.109566	2.13218	0.0329924	0.284816	ENSRNOG00000014241	5:156215417-156318671	7	Ece1	protein_coding	endothelin converting enzyme 1 [Source:RGD Acc:620293]	1141.89	-0.203538	0.105803	-1.92375	0.0543861	0.352962
ENSRNOG00000002369	13:71086745-71141075	6	Rgs8	protein_coding	regulator of G-protein signaling 8 [Source:RGD Acc:3571]	2340.64	0.315257	0.147822	2.13267	0.0329515	0.284816	ENSRNOG00000007998	3:56092501-56102001	5	Ssb	protein_coding	small RNA binding exonuclease protection factor La [Source:RGD Acc:620804]	2702.52	-0.0922739	0.0479371	-1.92489	0.0542426	0.352962
ENSRNOG00000004283	10:57291192-57309298	6	Camta2	protein_coding	calmodulin binding transcription activator 2 [Source:RGD Acc:1311296]	3256.56	0.358608	0.168176	2.13234	0.0329791	0.284816	ENSRNOG00000013718	1:114453054-114653793	7	Herc2	protein_coding	HECT and RLD domain containing E3 ubiquitin protein ligase 2 [Source:RGD Acc:1307989]	7003.39	-0.0920814	0.047862	-1.92389	0.0543681	0.352962
ENSRNOG00000005464	14:105047919-105055421	5	Lgalsl	protein_coding	galectin-like [Source:RGD Acc:1307414]	1426.4	0.240467	0.112803	2.13175	0.0330274	0.284838	ENSRNOG00000001878	11:87677966-87718826	7	Klhl22	protein_coding	kelch-like family member 22 [Source:RGD Acc:1306288]	1278.85	-0.140887	0.0732601	-1.9231	0.054467	0.353191
ENSRNOG00000025580	3:164343833-164366684	5	LOC100912618	protein_coding	ubiquitin-conjugating enzyme E2 variant 1-like [Source:RGD Acc:6486058]	799.004	0.186082	0.0873632	2.12998	0.033173	0.285376	ENSRNOG00000026447	5:165052871-165083487	6	Disp3	protein_coding	dispatched RND transporter family member 3 [Source:RGD Acc:1305820]	382.633	-0.198229	0.103179	-1.92121	0.0547055	0.354292
ENSRNOG00000008666	17:87274944-87681317	8	Etl4	protein_coding	enhancer trap locus 4 [Source:RGD Acc:1563437]	1140.03	0.305069	0.143233	2.12987	0.033182	0.285376	ENSRNOG00000042237	16:21092308-21099878	3	Tm6sf2	protein_coding	transmembrane 6 superfamily member 2 [Source:RGD Acc:1597457]	16.2214	-0.648309	0.337564	-1.92055	0.0547884	0.35468
ENSRNOG00000012060	2:180976939-181026024	7	Gucy1b1	protein_coding	guanylate cyclase 1 soluble subunit beta 1 [Source:RGD Acc:2769]	2972.57	0.404002	0.189656	2.13018	0.0331564	0.285376	ENSRNOG00000005749	7:119170181-119185238	5	Foxred2	protein_coding	FAD-dependent oxidoreductase domain containing 2 [Source:RGD Acc:1306763]	389.683	-0.201437	0.104921	-1.91988	0.054873	0.354909
ENSRNOG00000013211	4:60080538-60358562	4	Chchd3	protein_coding	coiled-coil-helix-coiled-coil-helix domain containing 3 [Source:RGD Acc:1310325]	1084.44	0.115881	0.054541	2.12466	0.0336146	0.285502	ENSRNOG00000019542	18:55576239-55584957	5	MGC108823	protein_coding	similar to interferon-inducible GTPase [Source:RGD Acc:1359421]	38.7332	-0.444267	0.231558	-1.9186	0.0550356	0.35524
ENSRNOG00000006894	3:9800322-9807328	7	Tor1a	protein_coding	torsin family 1%2C member A [Source:RGD Acc:628863]	313.137	0.180006	0.0846367	2.12681	0.0334359	0.285502	ENSRNOG00000024711	10:102303028-102576878	5	Sdk2	protein_coding	sidekick cell adhesion molecule 2 [Source:RGD Acc:1310397]	565.568	-0.264214	0.137859	-1.91655	0.0552954	0.356471
ENSRNOG00000010737	15:105640097-105797932	7	Mbnl2	protein_coding	muscleblind-like splicing regulator 2 [Source:RGD Acc:1591755]	4362.48	0.194501	0.0915485	2.12457	0.0336223	0.285502	ENSRNOG00000003925	13:111236466-111474411	8	Hhat	protein_coding	hedgehog acyltransferase [Source:RGD Acc:1311746]	12.0439	-0.735458	0.384079	-1.91486	0.0555102	0.357409
ENSRNOG00000029304	2:25069620-25095106	5	Aggf1	protein_coding	angiogenic factor with G patch and FHA domains 1 [Source:RGD Acc:1310888]	607.221	0.22727	0.106942	2.12517	0.0335723	0.285502	ENSRNOG00000010630	1:157701089-157750169	6	Prcp	protein_coding	prolylcarboxypeptidase [Source:RGD Acc:1307842]	248.466	-0.311601	0.162856	-1.91335	0.055703	0.358352
ENSRNOG00000017604	19:37568113-37587294	6	Ripor1	protein_coding	RHO family interacting cell polarization regulator 1 [Source:RGD Acc:1307772]	1288.69	0.358907	0.16857	2.12913	0.0332438	0.285502	ENSRNOG00000012929	10:66586924-66602987	6	Wsb1	protein_coding	WD repeat and SOCS box-containing 1 [Source:RGD Acc:1307835]	3284.19	-0.208352	0.109012	-1.91128	0.0559682	0.359759
ENSRNOG00000013260	16:19097391-19124062	6	Calr3	protein_coding	calreticulin 3 [Source:RGD Acc:1309243]	58.3282	0.388847	0.182827	2.12685	0.0334325	0.285502	ENSRNOG00000051498	3:177098073-177162916	1	Prpf6	protein_coding	pre-mRNA processing factor 6 [Source:RGD Acc:1307103]	1323.71	-0.102504	0.0536455	-1.91077	0.0560339	0.360032
ENSRNOG00000031136	2:212696624-212852870	4	Ntng1	protein_coding	netrin G1 [Source:RGD Acc:1563465]	661.927	0.453821	0.213343	2.12719	0.0334045	0.285502	ENSRNOG00000007266	8:57983556-58011962	6	RGD1311251	protein_coding	similar to RIKEN cDNA 4930550C14 [Source:RGD Acc:1311251]	29.3451	-0.602991	0.315839	-1.90917	0.0562397	0.360764
ENSRNOG00000054274	7:140315368-140324902	1	Cacnb3	protein_coding	calcium voltage-gated channel auxiliary subunit beta 3 [Source:RGD Acc:2248]	1873.06	0.545675	0.256753	2.12529	0.0335623	0.285502	ENSRNOG00000003428	14:21058595-21128505	8	Rufy3	protein_coding	RUN and FYVE domain containing 3 [Source:RGD Acc:1565242]	4107.35	-0.154428	0.0809111	-1.90862	0.0563111	0.360764
ENSRNOG00000012801	1:267607416-267640455	6	Gsto2	protein_coding	glutathione S-transferase omega 2 [Source:RGD Acc:1310764]	37.481	0.620554	0.291712	2.12728	0.0333967	0.285502	ENSRNOG00000034198	X:106791333-106794657	4	Tceal9	protein_coding	transcription elongation factor A like 9 [Source:RGD Acc:1592975]	1610.08	-0.151225	0.0792115	-1.90914	0.0562447	0.360764
ENSRNOG00000023683	10:76811759-76813386	4	Nog	protein_coding	noggin [Source:RGD Acc:3183]	153.004	0.622331	0.292949	2.12437	0.0336395	0.285502	ENSRNOG00000019075	10:88686207-88754829	3	Stat5b	protein_coding	signal transducer and activator of transcription 5B [Source:RGD Acc:3774]	738.141	-0.220154	0.115365	-1.90832	0.0563493	0.360791
ENSRNOG00000014226	5:172388598-172424081	8	Plch2	protein_coding	phospholipase C%2C eta 2 [Source:RGD Acc:1304675]	540.533	0.651962	0.306215	2.1291	0.0332463	0.285502	ENSRNOG00000039234	12:19262977-19277910	2	Zscan21	protein_coding	zinc finger and SCAN domain containing 21 [Source:RGD Acc:1309981]	325.444	-0.169144	0.0886477	-1.90805	0.0563852	0.360791
ENSRNOG00000025448	10:94350817-94352880	6	Limd2	protein_coding	LIM domain containing 2 [Source:RGD Acc:1309967]	634.477	0.665145	0.312822	2.12628	0.0334803	0.285502	ENSRNOG00000003722	13:84302830-84331905	5	Dusp27	protein_coding	dual specificity phosphatase 27%2C atypical [Source:RGD Acc:1560598]	6.73627	-1.01849	0.534576	-1.90522	0.0567513	0.360821
ENSRNOG00000007925	3:110442637-110487526	7	Pak6	protein_coding	p21 (RAC1) activated kinase 6 [Source:RGD Acc:1306213]	936.691	0.682131	0.320438	2.12875	0.0332751	0.285502	ENSRNOG00000027228	1:164181764-164205222	2	Mogat2	protein_coding	monoacylglycerol O-acyltransferase 2 [Source:RGD Acc:1598060]	21.9891	-0.566068	0.297154	-1.90496	0.0567848	0.360821
ENSRNOG00000012759	9:30515089-30844199	7	Col19a1	protein_coding	collagen type XIX alpha 1 chain [Source:RGD Acc:1308920]	141.47	0.759828	0.357462	2.12562	0.0335353	0.285502	ENSRNOG00000028368	13:50481163-50499140	7	Etnk2	protein_coding	ethanolamine kinase 2 [Source:RGD Acc:1305304]	219.245	-0.40637	0.213255	-1.90556	0.0567069	0.360821
ENSRNOG00000018790	10:88647575-88667345	5	Kcnh4	protein_coding	potassium voltage-gated channel subfamily H member 4 [Source:RGD Acc:621415]	149.965	0.972695	0.457099	2.12798	0.0333391	0.285502	ENSRNOG00000021584	17:66238947-66241440	4	AABR07028349.1	protein_coding	NA	56.7623	-0.376349	0.197313	-1.90737	0.0564728	0.360821
ENSRNOG00000032922	2:144646308-144936927	7	Dclk1	protein_coding	doublecortin-like kinase 1 [Source:RGD Acc:68437]	9184.75	0.558929	0.263205	2.12355	0.033708	0.285927	ENSRNOG00000000917	12:30303725-30304036	4	Nupr2	protein_coding	nuclear protein 2%2C transcriptional regulator [Source:RGD Acc:1560258]	56.5213	-0.337359	0.176901	-1.90705	0.0565144	0.360821
ENSRNOG00000016776	5:152573758-152589719	5	Extl1	protein_coding	exostosin-like glycosyltransferase 1 [Source:RGD Acc:1309572]	738.802	0.278001	0.131033	2.12161	0.0338706	0.286992	ENSRNOG00000024923	3:154043873-154046330	6	Nnat	protein_coding	neuronatin [Source:RGD Acc:620155]	12157.4	-0.288959	0.15157	-1.90645	0.0565924	0.360821
ENSRNOG00000018526	10:56627411-56653599	7	Dlg4	protein_coding	discs large MAGUK scaffold protein 4 [Source:RGD Acc:68424]	7844.39	0.351539	0.165755	2.12083	0.0339361	0.287013	ENSRNOG00000019039	3:3843307-3855981	7	Inpp5e	protein_coding	inositol polyphosphate-5-phosphatase E [Source:RGD Acc:620478]	441.366	-0.227789	0.119492	-1.90632	0.0566089	0.360821
ENSRNOG00000012683	1:146248503-146289465	5	Abhd17c	protein_coding	abhydrolase domain containing 17C [Source:RGD Acc:1308210]	380.073	0.410949	0.193741	2.12113	0.0339111	0.287013	ENSRNOG00000010750	6:52751106-52768574	4	Twistnb	protein_coding	TWIST neighbor [Source:RGD Acc:1307824]	375.866	-0.174022	0.0912679	-1.90672	0.0565567	0.360821
ENSRNOG00000016399	7:12256387-12258513	5	RGD1359127	protein_coding	similar to RIKEN cDNA 2310011J03 [Source:RGD Acc:1359127]	180.725	0.297308	0.140261	2.11967	0.0340339	0.287117	ENSRNOG00000012184	14:85957716-85991211	8	Urgcp	protein_coding	upregulator of cell proliferation [Source:RGD Acc:1564681]	1198.72	-0.149065	0.0782515	-1.90495	0.0567865	0.360821
ENSRNOG00000005929	7:115956276-115959453	6	Them6	protein_coding	thioesterase superfamily member 6 [Source:RGD Acc:1359378]	403.954	0.365643	0.172485	2.11985	0.0340188	0.287117	ENSRNOG00000022741	8:22402890-22440885	6	Ilf3	protein_coding	interleukin enhancer binding factor 3 [Source:RGD Acc:619734]	1441.15	-0.118256	0.0619847	-1.90782	0.0564139	0.360821
ENSRNOG00000010358	16:32062336-32227491	7	Sh3rf1	protein_coding	SH3 domain containing ring finger 1 [Source:RGD Acc:735154]	749.682	0.293221	0.138488	2.1173	0.0342342	0.288179	ENSRNOG00000019624	14:83889089-83930522	7	Morc2	protein_coding	MORC family CW-type zinc finger 2 [Source:RGD Acc:1310842]	1039.09	-0.107917	0.0566506	-1.90497	0.0567846	0.360821
ENSRNOG00000027871	10:86763117-86765675	5	AC141969.1	protein_coding	NA	887.2	0.576897	0.272593	2.11633	0.0343166	0.288558	ENSRNOG00000000233	10:36345939-36360665	6	Grm6	protein_coding	glutamate metabotropic receptor 6 [Source:RGD Acc:2747]	59.0704	-0.451719	0.237215	-1.90426	0.0568763	0.360947
ENSRNOG00000043077	19:55094585-55150686	3	Zfpm1	protein_coding	zinc finger protein%2C multitype 1 [Source:RGD Acc:1582810]	147.194	0.324054	0.15327	2.11428	0.0344918	0.289527	ENSRNOG00000024625	1:88994562-89007041	4	Proser3	protein_coding	proline and serine rich 3 [Source:RGD Acc:1565712]	240.629	-0.199128	0.104586	-1.90396	0.0569152	0.361046
ENSRNOG00000013981	1:103197915-103256823	6	Ptpn5	protein_coding	protein tyrosine phosphatase%2C non-receptor type 5 [Source:RGD Acc:3448]	2595.8	0.441121	0.208678	2.11388	0.0345255	0.289527	ENSRNOG00000028430	10:86223336-86236886	4	LOC257650	protein_coding	hippyragranin [Source:RGD Acc:727791]	144.361	-0.350691	0.184226	-1.90359	0.0569637	0.361206
ENSRNOG00000013694	3:7742531-7796385	7	Ntng2	protein_coding	netrin G2 [Source:RGD Acc:1307089]	182.664	0.69996	0.331103	2.11402	0.0345131	0.289527	ENSRNOG00000027935	2:116372519-116391959	5	Lrrc34	protein_coding	leucine rich repeat containing 34 [Source:RGD Acc:1565052]	108.31	-0.959256	0.504176	-1.90262	0.0570898	0.361218
ENSRNOG00000000781	20:2098375-2103864	3	Rnf39	protein_coding	ring finger protein 39 [Source:RGD Acc:628854]	29.418	1.23338	0.583626	2.11331	0.0345743	0.28978	ENSRNOG00000003654	10:13003011-13004441	3	Cldn9	protein_coding	claudin 9 [Source:RGD Acc:1308999]	99.3611	-0.420426	0.221028	-1.90214	0.0571524	0.361218
ENSRNOG00000051816	4:159635153-159654063	1	Tigar	protein_coding	TP53 induced glycolysis regulatory phosphatase [Source:RGD Acc:1560038]	451.678	0.275168	0.130243	2.11274	0.0346233	0.289877	ENSRNOG00000001715	11:83948230-83964055	8	Ece2	protein_coding	endothelin-converting enzyme 2 [Source:RGD Acc:1303039]	1622.29	-0.296135	0.155601	-1.90317	0.0570179	0.361218
ENSRNOG00000045770	11:86168196-86276430	1	Hira	protein_coding	histone cell cycle regulator [Source:RGD Acc:1584950]	51.208	0.503799	0.238571	2.11174	0.0347087	0.290434	ENSRNOG00000001417	12:22716423-22726982	5	Plod3	protein_coding	procollagen-lysine%2C 2-oxoglutarate 5-dioxygenase 3 [Source:RGD Acc:631339]	601.542	-0.185913	0.097733	-1.90226	0.0571377	0.361218
ENSRNOG00000011912	16:18959315-18974770	7	Tmem38a	protein_coding	transmembrane protein 38a [Source:RGD Acc:1307901]	1164.33	0.238073	0.112777	2.11101	0.0347718	0.290648	ENSRNOG00000004449	6:42092467-42108702	7	E2f6	protein_coding	E2F transcription factor 6 [Source:RGD Acc:631412]	729.352	-0.155595	0.0817784	-1.90265	0.0570866	0.361218
ENSRNOG00000014048	19:19265164-19315357	7	Cyld	protein_coding	CYLD lysine 63 deubiquitinase [Source:RGD Acc:1308346]	1597.38	0.303163	0.143667	2.11018	0.034843	0.290707	ENSRNOG00000004928	6:49123084-49324450	5	Sntg2	protein_coding	syntrophin%2C gamma 2 [Source:RGD Acc:1311276]	55.9984	-0.391952	0.206194	-1.90089	0.0573166	0.361813
ENSRNOG00000047781	9:9988055-10001962	2	Slc25a23	protein_coding	solute carrier family 25 member 23 [Source:RGD Acc:1588586]	3106.04	0.419732	0.19892	2.11005	0.0348541	0.290707	ENSRNOG00000017113	13:44475970-44515739	7	Ccnt2	protein_coding	cyclin T2 [Source:RGD Acc:1309205]	1939.83	-0.136345	0.0717446	-1.90043	0.0573772	0.362047
ENSRNOG00000019414	2:187697509-187706321	5	Tmem79	protein_coding	transmembrane protein 79 [Source:RGD Acc:1309886]	14.5657	0.701245	0.332315	2.11018	0.0348425	0.290707	ENSRNOG00000058870	5:126283873-126323799	1	Mroh7	protein_coding	maestro heat-like repeat family member 7 [Source:RGD Acc:1563440]	191.464	-0.38451	0.202351	-1.90022	0.0574048	0.362074
ENSRNOG00000020853	8:118570503-118628651	7	Scap	protein_coding	SREBF chaperone [Source:RGD Acc:1309378]	1902.76	0.221065	0.104814	2.10911	0.0349352	0.291227	ENSRNOG00000015488	1:177495782-177707061	7	Tead1	protein_coding	TEA domain transcription factor 1 [Source:RGD Acc:1549742]	177.228	-0.4016	0.211488	-1.89892	0.0575747	0.362554
ENSRNOG00000049495	7:143345201-143353925	2	Krt71	protein_coding	keratin 71 [Source:RGD Acc:1584538]	159.834	1.00566	0.476911	2.10869	0.034971	0.291368	ENSRNOG00000031306	4:24222500-24232017	4	AABR07059563.1	protein_coding	zinc finger protein 804B [Source:NCBI gene%3BAcc:499994]	83.85	-0.483573	0.254858	-1.89742	0.0577723	0.36365
ENSRNOG00000014528	2:38979865-39007976	7	Zswim6	protein_coding	zinc finger%2C SWIM-type containing 6 [Source:RGD Acc:1306624]	360.322	0.264526	0.125501	2.10776	0.0350516	0.291883	ENSRNOG00000017003	4:121217629-121257885	6	Plxna1	protein_coding	plexin A1 [Source:RGD Acc:1560871]	2124.55	-0.229695	0.121078	-1.89708	0.0578175	0.363787
ENSRNOG00000009756	7:124223633-124317379	8	Pacsin2	protein_coding	protein kinase C and casein kinase substrate in neurons 2 [Source:RGD Acc:69411]	1463.11	0.204439	0.0970475	2.10658	0.0351538	0.292419	ENSRNOG00000031367	X:158623240-158655198	4	Hprt1	protein_coding	hypoxanthine phosphoribosyltransferase 1 [Source:RGD Acc:2826]	125.304	-0.381493	0.201125	-1.8968	0.0578549	0.363874
ENSRNOG00000024128	7:123102468-123145635	6	Aco2	protein_coding	aconitase 2 [Source:RGD Acc:621360]	8309.59	0.0861262	0.0408953	2.10602	0.0352028	0.292512	ENSRNOG00000002556	X:20144432-20232639	6	NEWGENE_1562416	protein_coding	TSR2%2C ribosome maturation factor [Source:RGD Acc:11417743]	431.36	-0.270839	0.142809	-1.89651	0.0578926	0.363964
ENSRNOG00000004158	6:53488883-54059119	7	Hdac9	protein_coding	histone deacetylase 9 [Source:RGD Acc:1310748]	304.55	0.505245	0.239891	2.10615	0.0351916	0.292512	ENSRNOG00000019340	3:151508361-151544674	8	Cep250	protein_coding	centrosomal protein 250 [Source:RGD Acc:1562262]	641.701	-0.144644	0.0763355	-1.89484	0.0581133	0.364758
ENSRNOG00000019682	7:11677340-11678442	3	Timm13	protein_coding	translocase of inner mitochondrial membrane 13 [Source:RGD Acc:628845]	559.632	0.274491	0.130415	2.10476	0.0353126	0.293255	ENSRNOG00000057806	3:119259467-119330345	1	Trpm7	protein_coding	transient receptor potential cation channel%2C subfamily M%2C member 7 [Source:RGD Acc:620053]	1537.89	-0.133915	0.0707206	-1.89358	0.0582802	0.365649
ENSRNOG00000009117	6:127282466-127301083	5	Otub2	protein_coding	OTU deubiquitinase%2C ubiquitin aldehyde binding 2 [Source:RGD Acc:1306688]	138.621	0.571708	0.271653	2.10455	0.0353301	0.293255	ENSRNOG00000002397	13:103396314-103410363	6	Slc30a10	protein_coding	solute carrier family 30%2C member 10 [Source:RGD Acc:1305098]	1047.63	-0.126477	0.0668439	-1.89213	0.0584738	0.365686
ENSRNOG00000004806	6:1237758-1319541	5	Strn	protein_coding	striatin [Source:RGD Acc:3782]	1443.31	0.330322	0.157049	2.10331	0.0354387	0.293547	ENSRNOG00000036603	1:252914684-252922486	4	Ifit1bl	protein_coding	interferon-induced protein with tetratricopeptide repeats 1B-like [Source:RGD Acc:1304872]	43.1394	-0.41217	0.21794	-1.89121	0.0585962	0.366155
ENSRNOG00000004180	7:66017086-66172360	5	Tafa2	protein_coding	TAFA chemokine like family member 2 [Source:RGD Acc:1589429]	902.579	0.664865	0.316141	2.10306	0.0354602	0.293547	ENSRNOG00000015189	8:23492621-24074536	9	Bbs9	protein_coding	Bardet-Biedl syndrome 9 [Source:RGD Acc:1308472]	319.402	-0.191595	0.101302	-1.89133	0.0585808	0.366155
ENSRNOG00000019529	1:143609731-143647124	5	Btbd1	protein_coding	BTB domain containing 1 [Source:RGD Acc:1310962]	4639.53	0.140152	0.0667144	2.10078	0.0356605	0.294276	ENSRNOG00000010181	4:156253079-156264769	7	Clec4d	protein_coding	C-type lectin domain family 4%2C member D [Source:RGD Acc:1303339]	7.07383	-1.43127	0.757513	-1.88944	0.0588334	0.366314
ENSRNOG00000015142	18:81803173-81807627	4	Timm21	protein_coding	translocase of inner mitochondrial membrane 21 [Source:RGD Acc:1307279]	311.504	0.202598	0.0964594	2.10035	0.0356984	0.294416	ENSRNOG00000019492	8:130615711-130617833	6	Pomgnt2	protein_coding	protein O-linked mannose N-acetylglucosaminyltransferase 2 (beta 1%2C4-) [Source:RGD Acc:1304827]	754.009	-0.240659	0.127317	-1.89023	0.0587273	0.366314
ENSRNOG00000004524	13:96111800-96154685	7	Desi2	protein_coding	desumoylating isopeptidase 2 [Source:RGD Acc:1359392]	364.18	0.229799	0.109469	2.09921	0.0357984	0.294758	ENSRNOG00000011460	1:13838707-13915594	6	Arfgef3	protein_coding	ARFGEF family member 3 [Source:RGD Acc:1309903]	1844.54	-0.225819	0.119499	-1.88973	0.0587947	0.366314
ENSRNOG00000027124	7:27193998-27214236	7	Tdg	protein_coding	thymine-DNA glycosylase [Source:RGD Acc:620959]	597.104	0.23681	0.11282	2.09901	0.035816	0.294758	ENSRNOG00000039994	X:123713339-123731385	4	Upf3b	protein_coding	UPF3B%2C regulator of nonsense mediated mRNA decay [Source:RGD Acc:1560264]	1087.75	-0.222761	0.117891	-1.88955	0.0588178	0.366314
ENSRNOG00000018494	1:255371810-255376833	6	Ppp1r3c	protein_coding	protein phosphatase 1%2C regulatory subunit 3C [Source:RGD Acc:1309132]	844.239	0.269376	0.128333	2.09904	0.0358135	0.294758	ENSRNOG00000014382	4:177245868-177331915	7	C2cd5	protein_coding	C2 calcium-dependent domain containing 5 [Source:RGD Acc:1304592]	1640.34	-0.118259	0.06259	-1.88943	0.0588346	0.366314
ENSRNOG00000049975	5:154650632-154655132	1	Zfp46	protein_coding	zinc finger protein 46 [Source:RGD Acc:1310584]	486.891	0.435418	0.207398	2.09943	0.0357788	0.294758	ENSRNOG00000058425	1:11834038-11840581	1	AABR07000385.2	lincRNA	NA	22.8482	-0.598579	0.316997	-1.88828	0.0589883	0.366704
ENSRNOG00000009421	3:110669312-110690173	5	Ivd	protein_coding	isovaleryl-CoA dehydrogenase [Source:RGD Acc:2936]	1190.32	0.146241	0.0697081	2.09791	0.0359132	0.2954	ENSRNOG00000004614	3:35271786-35437296	4	Lypd6b	protein_coding	LY6/PLAUR domain containing 6B [Source:RGD Acc:1562767]	234.238	-0.29891	0.158326	-1.88795	0.0590331	0.366704
ENSRNOG00000048109	11:79547699-79548560	2	LOC100365839	protein_coding	40S ribosomal protein S3a-like [Source:RGD Acc:2318248]	24.948	0.492257	0.234727	2.09714	0.0359808	0.295643	ENSRNOG00000051791	19:2391053-2392983	1	AABR07042668.1	lincRNA	NA	9.15963	-0.878113	0.465305	-1.88718	0.0591365	0.366717
ENSRNOG00000019959	1:100593680-100607874	8	Kcnc3	protein_coding	potassium voltage-gated channel subfamily C member 3 [Source:RGD Acc:621358]	1959.35	0.273362	0.130364	2.09691	0.0360012	0.295653	ENSRNOG00000000451	20:4066132-4070721	5	RT1-Ba	protein_coding	RT1 class II%2C locus Ba [Source:RGD Acc:1595867]	95.8687	-0.668624	0.354241	-1.88748	0.0590954	0.366717
ENSRNOG00000004677	3:29862473-29996865	5	Zeb2	protein_coding	zinc finger E-box binding homeobox 2 [Source:RGD Acc:1307272]	1524.42	0.267293	0.127519	2.0961	0.0360735	0.295776	ENSRNOG00000013372	2:34946797-34963207	5	Shisal2b	protein_coding	shisa like 2B [Source:RGD Acc:1564672]	12.8213	-0.717325	0.380423	-1.8856	0.0593488	0.367323
ENSRNOG00000012831	4:126522326-126615314	7	Slc25a26	protein_coding	solute carrier family 25 member 26 [Source:RGD Acc:1308811]	180.737	0.236918	0.113081	2.09512	0.0361603	0.295994	ENSRNOG00000007879	X:138046494-138096669	7	Stk26	protein_coding	serine/threonine kinase 26 [Source:RGD Acc:1563568]	202.804	-0.530877	0.281487	-1.88597	0.0592988	0.367323
ENSRNOG00000016872	2:220298245-220341866	7	Plppr4	protein_coding	phospholipid phosphatase related 4 [Source:RGD Acc:727806]	2665.25	0.552531	0.263698	2.09532	0.0361425	0.295994	ENSRNOG00000048199	9:16802319-16807966	2	Rps19l2	protein_coding	ribosomal protein S19-like2 [Source:RGD Acc:68440]	8.46954	-0.851208	0.452206	-1.88234	0.0597893	0.368561
ENSRNOG00000028648	11:31428358-31430517	6	Olig1	protein_coding	oligodendrocyte transcription factor 1 [Source:RGD Acc:621129]	2665.06	0.348632	0.166473	2.09423	0.0362399	0.296355	ENSRNOG00000022839	1:252906234-252911382	4	Ifit3	protein_coding	interferon-induced protein with tetratricopeptide repeats 3 [Source:RGD Acc:1359681]	21.241	-0.619092	0.328967	-1.88193	0.0598459	0.368561
ENSRNOG00000050655	20:28920616-28971966	1	P4ha1	protein_coding	prolyl 4-hydroxylase subunit alpha 1 [Source:RGD Acc:621000]	1215.92	0.282148	0.134781	2.09339	0.0363145	0.296495	ENSRNOG00000056772	X:112405647-112473822	1	Col4a6	protein_coding	collagen type IV alpha 6 chain [Source:RGD Acc:1589724]	90.2896	-0.495785	0.26335	-1.88261	0.0597538	0.368561
ENSRNOG00000000129	5:58359498-58383070	8	Phf24	protein_coding	PHD finger protein 24 [Source:RGD Acc:1559864]	1003.84	0.498667	0.238208	2.09341	0.0363126	0.296495	ENSRNOG00000031643	1:170594822-170628915	5	Dchs1	protein_coding	dachsous cadherin-related 1 [Source:RGD Acc:1309878]	778.041	-0.425162	0.225849	-1.8825	0.0597677	0.368561
ENSRNOG00000009276	2:172312298-172459165	7	Schip1	protein_coding	schwannomin interacting protein 1 [Source:RGD Acc:1309962]	1472.43	0.289404	0.138291	2.09272	0.0363742	0.296651	ENSRNOG00000062014	X:77600734-77601683	1	AABR07039470.2	processed_pseudogene	NA	60.5823	-0.321799	0.171053	-1.88128	0.0599334	0.368561
ENSRNOG00000020261	18:27558089-27570508	6	Fam53c	protein_coding	family with sequence similarity 53%2C member C [Source:RGD Acc:1593851]	595.199	0.143802	0.0687359	2.09209	0.0364304	0.296659	ENSRNOG00000030216	14:6435167-6541191	6	Abcg3l1	protein_coding	ATP-binding cassette%2C subfamily G (WHITE)%2C member 3-like 1 [Source:RGD Acc:1303294]	109.944	-0.318413	0.169178	-1.88213	0.059819	0.368561
ENSRNOG00000003967	10:73902837-74001895	3	Vmp1	protein_coding	vacuole membrane protein 1 [Source:RGD Acc:70367]	2113.39	0.158096	0.0756014	2.09118	0.0365121	0.296699	ENSRNOG00000054879	15:108908607-108912737	1	Zic2	protein_coding	Zic family member 2 [Source:RGD Acc:1311174]	285.928	-0.310472	0.165062	-1.88095	0.0599794	0.368561
ENSRNOG00000002625	13:35678240-35858390	7	Ptpn4	protein_coding	protein tyrosine phosphatase%2C non-receptor type 4 [Source:RGD Acc:620712]	3096.86	0.173577	0.0829802	2.09179	0.0364574	0.296699	ENSRNOG00000033844	1:116565790-116567189	4	LOC100912195	protein_coding	protein BEX1-like [Source:RGD Acc:6488322]	1288.36	-0.200672	0.106665	-1.88134	0.0599256	0.368561
ENSRNOG00000053712	17:48644860-48646870	1	AABR07027910.1	lincRNA	NA	302.584	0.22658	0.108332	2.09153	0.0364803	0.296699	ENSRNOG00000054724	7:116949879-116955148	1	Pycr3	protein_coding	pyrroline-5-carboxylate reductase 3 [Source:RGD Acc:1309115]	404.9	-0.176047	0.0935333	-1.88219	0.0598106	0.368561
ENSRNOG00000016308	8:49560035-49573742	4	Il10ra	protein_coding	interleukin 10 receptor subunit alpha [Source:RGD Acc:620138]	56.6468	0.53632	0.256447	2.09135	0.0364969	0.296699	ENSRNOG00000014139	2:128523636-128675408	6	Sclt1	protein_coding	sodium channel and clathrin linker 1 [Source:RGD Acc:628721]	334.199	-0.15064	0.0799906	-1.88322	0.0596711	0.368561
ENSRNOG00000005015	10:57462447-57579898	6	Rabep1	protein_coding	rabaptin%2C RAB GTPase binding effector protein 1 [Source:RGD Acc:708568]	3605.12	0.0793506	0.0379601	2.09037	0.0365846	0.296976	ENSRNOG00000050321	2:257626383-257670650	2	Zzz3	protein_coding	zinc finger%2C ZZ-type containing 3 [Source:RGD Acc:1565468]	899.832	-0.106532	0.0565967	-1.88229	0.059796	0.368561
ENSRNOG00000025394	3:45683993-45917745	6	Tanc1	protein_coding	tetratricopeptide repeat%2C ankyrin repeat and coiled-coil containing 1 [Source:RGD Acc:1302949]	738.059	0.295088	0.141155	2.09052	0.0365713	0.296976	ENSRNOG00000003999	6:28571351-28650148	6	Adcy3	protein_coding	adenylate cyclase 3 [Source:RGD Acc:71009]	1563.52	-0.211037	0.112308	-1.8791	0.0602313	0.369361
ENSRNOG00000006393	7:10937599-10943063	5	Sirt6	protein_coding	sirtuin 6 [Source:RGD Acc:1305216]	281.851	0.191908	0.0918618	2.0891	0.0366989	0.297509	ENSRNOG00000043332	2:28460068-28462488	3	Foxd1	protein_coding	forkhead box D1 [Source:RGD Acc:621712]	99.2139	-0.511034	0.272007	-1.87875	0.0602788	0.369506
ENSRNOG00000020067	10:15247914-15282951	3	Rab40c	protein_coding	Rab40c%2C member RAS oncogene family [Source:RGD Acc:727914]	328.835	0.204478	0.0979031	2.08857	0.0367464	0.297509	ENSRNOG00000018350	1:280130504-280233929	7	Shtn1	protein_coding	shootin 1 [Source:RGD Acc:1311558]	1051.27	-0.221237	0.117794	-1.87817	0.060358	0.369613
ENSRNOG00000054033	12:17416327-17468212	1	Adap1	protein_coding	ArfGAP with dual PH domains 1 [Source:RGD Acc:621418]	1882.51	0.266641	0.127643	2.08896	0.0367117	0.297509	ENSRNOG00000011290	1:126586543-126595603	7	Tm2d3	protein_coding	TM2 domain containing 3 [Source:RGD Acc:1564929]	520.883	-0.20373	0.108477	-1.8781	0.0603679	0.369613
ENSRNOG00000049761	5:157503040-157518631	2	Htr6	protein_coding	5-hydroxytryptamine receptor 6 [Source:RGD Acc:62044]	42.9483	1.15529	0.5531	2.08876	0.0367293	0.297509	ENSRNOG00000003191	X:106390759-106393459	7	Bhlhb9	protein_coding	basic helix-loop-helix family member B9 [Source:RGD Acc:1303224]	1157.15	-0.126777	0.0675362	-1.87717	0.0604946	0.370243
ENSRNOG00000006370	7:97889517-97944151	6	RGD1310852	protein_coding	similar to RIKEN cDNA 9130401M01 [Source:RGD Acc:1310852]	380.558	0.394378	0.188979	2.08689	0.0368985	0.298116	ENSRNOG00000003985	7:58316514-58343145	5	Tmem19	protein_coding	transmembrane protein 19 [Source:RGD Acc:735209]	314.852	-0.187448	0.0999304	-1.87579	0.0606841	0.370569
ENSRNOG00000008639	7:75409581-75422268	7	Pabpc1	protein_coding	poly(A) binding protein%2C cytoplasmic 1 [Source:RGD Acc:619838]	3005.88	0.252647	0.12111	2.08609	0.03697	0.298173	ENSRNOG00000042777	1:71167156-71173216	3	Zfp28	protein_coding	zinc finger protein 28 [Source:RGD Acc:7679103]	213.907	-0.177849	0.0949565	-1.87296	0.0610744	0.372025
ENSRNOG00000004479	3:170364181-170378210	7	Aurka	protein_coding	aurora kinase A [Source:RGD Acc:628895]	62.3242	0.324955	0.155797	2.08576	0.0370006	0.298173	ENSRNOG00000018207	1:47206895-47213749	4	Dynlt1	protein_coding	dynein light chain Tctex-type 1 [Source:RGD Acc:620261]	227.617	-0.250231	0.133621	-1.87269	0.0611115	0.372104
ENSRNOG00000006037	3:129599353-129788400	8	Snap25	protein_coding	synaptosomal-associated protein 25 [Source:MGI Acc:MGI:98331]	23303.8	0.373027	0.17883	2.08593	0.0369854	0.298173	ENSRNOG00000058852	20:3159469-3160066	1	AABR07044362.5	processed_pseudogene	NA	11.7314	-0.931829	0.497788	-1.87194	0.0612149	0.37211
ENSRNOG00000021355	5:167226246-167244786	4	Ca6	protein_coding	carbonic anhydrase 6 [Source:RGD Acc:70516]	127.648	0.500557	0.239958	2.08602	0.0369769	0.298173	ENSRNOG00000042359	2:257911126-257997733	2	Pigk	protein_coding	phosphatidylinositol glycan anchor biosynthesis%2C class K [Source:RGD Acc:1306753]	959.802	-0.137923	0.0736843	-1.87181	0.0612328	0.37211
ENSRNOG00000049802	18:18003537-18079560	2	AABR07031533.1	protein_coding	NA	856.451	0.421269	0.202107	2.08439	0.0371246	0.298851	ENSRNOG00000009125	15:83466428-83494423	7	Dis3	protein_coding	DIS3 homolog%2C exosome endoribonuclease and 3'-5' exoribonuclease [Source:RGD Acc:1304646]	471.851	-0.1196	0.0638922	-1.87191	0.0612194	0.37211
ENSRNOG00000001849	11:88211599-88273254	7	Mapk1	protein_coding	mitogen activated protein kinase 1 [Source:RGD Acc:70500]	2842.97	0.459042	0.220358	2.08316	0.0372362	0.299282	ENSRNOG00000011455	8:14239594-14269162	7	Slc36a4	protein_coding	solute carrier family 36 member 4 [Source:RGD Acc:1311528]	990.355	-0.260572	0.139253	-1.87122	0.0613148	0.372462
ENSRNOG00000006472	6:99433550-99436289	5	Hspa2	protein_coding	heat shock protein family A (Hsp70) member 2 [Source:RGD Acc:620664]	215.387	0.604674	0.29037	2.08243	0.0373036	0.299669	ENSRNOG00000036667	10:110406450-110425042	3	Hexd	protein_coding	hexosaminidase D [Source:RGD Acc:2302323]	343.307	-0.206464	0.110374	-1.87059	0.061402	0.372673
ENSRNOG00000013236	15:2685511-2731462	6	Samd8	protein_coding	sterile alpha motif domain containing 8 [Source:RGD Acc:1306447]	2968.44	0.177016	0.0850431	2.08149	0.037389	0.299849	ENSRNOG00000018834	10:14847749-14853827	3	Sstr5	protein_coding	somatostatin receptor 5 [Source:RGD Acc:3765]	9.03337	-1.04487	0.559576	-1.86726	0.0618655	0.372889
ENSRNOG00000015033	14:81819415-81833456	8	Mxd4	protein_coding	Max dimerization protein 4 [Source:RGD Acc:1305093]	1203.97	0.258056	0.123977	2.08149	0.0373893	0.299849	ENSRNOG00000020080	16:9235888-9258538	4	Lrrc18	protein_coding	leucine rich repeat containing 18 [Source:RGD Acc:1311738]	15.3499	-0.879609	0.470557	-1.86929	0.0615819	0.372889
ENSRNOG00000051341	X:62820485-62821199	1	AABR07038849.1	lincRNA	NA	209.312	0.29757	0.143019	2.08063	0.0374678	0.30012	ENSRNOG00000018818	18:59059375-59086256	6	Txnl1	protein_coding	thioredoxin-like 1 [Source:RGD Acc:621717]	2412.33	-0.187393	0.100317	-1.868	0.0617614	0.372889
ENSRNOG00000002031	14:13827636-13837671	5	Naa11	protein_coding	N(alpha)-acetyltransferase 11%2C NatA catalytic subunit [Source:RGD Acc:1564723]	8.75066	1.10882	0.532948	2.08054	0.0374763	0.30012	ENSRNOG00000026979	8:23398030-23446606	5	AABR07069466.1	protein_coding	NA	317.673	-0.184442	0.098811	-1.86662	0.0619553	0.372889
ENSRNOG00000000064	14:2325308-2326436	4	Atp5me	protein_coding	ATP synthase membrane subunit e [Source:RGD Acc:621377]	1286.24	0.104313	0.0501878	2.07846	0.0376672	0.300571	ENSRNOG00000054757	7:140270692-140291620	1	Adcy6	protein_coding	adenylate cyclase 6 [Source:RGD Acc:2035]	1151.69	-0.180174	0.0965325	-1.86646	0.0619769	0.372889
ENSRNOG00000014689	10:56381813-56385960	7	Zbtb4	protein_coding	zinc finger and BTB domain containing 4 [Source:RGD Acc:1307184]	1645.35	0.156341	0.0752221	2.07839	0.037673	0.300571	ENSRNOG00000003629	13:99410026-99468778	6	Nvl	protein_coding	nuclear VCP-like [Source:RGD Acc:1311270]	253.272	-0.162194	0.0869027	-1.86639	0.0619874	0.372889
ENSRNOG00000014928	1:241594565-241796513	5	Apba1	protein_coding	amyloid beta precursor protein binding family A member 1 [Source:RGD Acc:620844]	2226.25	0.198794	0.0956742	2.07782	0.0377256	0.300571	ENSRNOG00000015713	1:177249226-177408205	5	Parva	protein_coding	parvin%2C alpha [Source:RGD Acc:71021]	681.065	-0.15612	0.0836027	-1.86741	0.0618448	0.372889
ENSRNOG00000004196	6:91455333-91456696	7	LOC108351482	protein_coding	40S ribosomal protein S29 [Source:RGD Acc:11511017]	2123.88	0.224513	0.108036	2.07814	0.0376967	0.300571	ENSRNOG00000013502	16:19127724-19203003	7	Eps15l1	protein_coding	epidermal growth factor receptor pathway substrate 15-like 1 [Source:RGD Acc:1565708]	842.862	-0.128139	0.0686329	-1.86702	0.061899	0.372889
ENSRNOG00000005515	10:67677071-67731670	4	Rhbdl3	protein_coding	rhomboid like 3 [Source:RGD Acc:1311901]	604.641	0.319144	0.153463	2.07962	0.0375607	0.300571	ENSRNOG00000030049	2:251453644-251484759	3	Znhit6	protein_coding	zinc finger%2C HIT-type containing 6 [Source:RGD Acc:1308723]	785.388	-0.124958	0.0668615	-1.86891	0.0616346	0.372889
ENSRNOG00000019228	16:20416432-20424980	5	Pik3r2	protein_coding	phosphoinositide-3-kinase regulatory subunit 2 [Source:RGD Acc:68341]	1336.8	0.415813	0.200161	2.07739	0.0377656	0.300571	ENSRNOG00000033351	16:21444638-21448847	1	Zfp869	protein_coding	zinc finger protein 869 [Source:RGD Acc:2320746]	393.831	-0.189868	0.101801	-1.86509	0.0621686	0.373142
ENSRNOG00000053804	4:160253073-160334910	1	Prmt8	protein_coding	protein arginine methyltransferase 8 [Source:RGD Acc:1587677]	464.937	0.851159	0.409453	2.07877	0.0376386	0.300571	ENSRNOG00000027263	2:52358097-52366667	5	Tmem267	protein_coding	transmembrane protein 267 [Source:RGD Acc:1562550]	73.0288	-0.288979	0.155125	-1.86288	0.0624791	0.374391
ENSRNOG00000015321	1:22124495-22206505	6	Moxd1	protein_coding	monooxygenase%2C DBH-like 1 [Source:RGD Acc:1310033]	173.111	0.900023	0.433176	2.07773	0.0377341	0.300571	ENSRNOG00000048430	12:49761120-49979758	2	Myo18b	protein_coding	myosin XVIIIb [Source:RGD Acc:1594542]	16.9759	-0.759088	0.407553	-1.86255	0.0625255	0.374412
ENSRNOG00000005428	14:82762190-82789319	8	Ctbp1	protein_coding	C-terminal binding protein 1 [Source:RGD Acc:2441]	3495.53	0.134208	0.0646478	2.07599	0.037895	0.301175	ENSRNOG00000058898	8:79323408-79408833	1	Nedd4	protein_coding	neural precursor cell expressed%2C developmentally down-regulated 4%2C E3 ubiquitin protein ligase [Source:RGD Acc:3157]	13662.3	-0.066882	0.0359147	-1.86225	0.0625682	0.374481
ENSRNOG00000004458	6:115399326-115513354	4	Ston2	protein_coding	stonin 2 [Source:RGD Acc:1311502]	333.403	0.447117	0.215403	2.07573	0.0379194	0.301175	ENSRNOG00000015095	15:41870762-41890716	7	Spryd7	protein_coding	SPRY domain containing 7 [Source:RGD Acc:1306437]	849.363	-0.220756	0.118597	-1.86139	0.0626894	0.374701
ENSRNOG00000022635	1:156552328-157269747	7	Dlg2	protein_coding	discs large MAGUK scaffold protein 2 [Source:RGD Acc:619895]	2094.37	0.377528	0.182073	2.0735	0.0381259	0.302194	ENSRNOG00000013912	2:218888431-218951030	5	Slc30a7	protein_coding	solute carrier family 30 member 7 [Source:RGD Acc:1307873]	174.825	-0.210906	0.113303	-1.86143	0.0626834	0.374701
ENSRNOG00000019262	8:130009573-130106382	6	Trak1	protein_coding	trafficking kinesin protein 1 [Source:RGD Acc:1307844]	2166.8	0.192522	0.0928785	2.07284	0.0381874	0.302218	ENSRNOG00000023650	14:10718844-10749120	5	Cops4	protein_coding	COP9 signalosome subunit 4 [Source:RGD Acc:1302952]	1430.71	-0.132996	0.0715102	-1.85982	0.062911	0.3753
ENSRNOG00000009258	4:27785647-27966398	6	Cdk6	protein_coding	cyclin-dependent kinase 6 [Source:RGD Acc:621121]	16.5866	0.713985	0.344417	2.07302	0.0381703	0.302218	ENSRNOG00000032788	4:115712850-115901873	5	Dysf	protein_coding	dysferlin [Source:RGD Acc:1311023]	115.561	-0.480539	0.25859	-1.85831	0.0631257	0.375935
ENSRNOG00000000158	18:40701984-40716686	5	Cdo1	protein_coding	cysteine dioxygenase type 1 [Source:RGD Acc:69262]	707.252	0.193935	0.0936139	2.07165	0.0382979	0.302628	ENSRNOG00000027860	10:72156728-72188308	6	Ggnbp2	protein_coding	gametogenetin binding protein 2 [Source:RGD Acc:1302978]	2111.16	-0.10811	0.0582007	-1.85754	0.063235	0.376297
ENSRNOG00000013391	16:49626205-49820235	8	Sorbs2	protein_coding	sorbin and SH3 domain containing 2 [Source:RGD Acc:620061]	1917.7	0.747516	0.360828	2.07167	0.0382965	0.302628	ENSRNOG00000018148	15:5715592-5894854	6	Cd99l2	protein_coding	CD99 molecule-like 2 [Source:RGD Acc:620896]	34.4338	-0.56501	0.30432	-1.85663	0.0633637	0.376484
ENSRNOG00000002468	13:77485113-77678437	8	Tnr	protein_coding	tenascin R [Source:RGD Acc:3886]	2223.44	0.257164	0.124208	2.07043	0.0384118	0.303148	ENSRNOG00000013747	14:81435449-81472952	6	Sh3bp2	protein_coding	SH3-domain binding protein 2 [Source:RGD Acc:1310588]	152.268	-0.29702	0.15997	-1.85673	0.0633501	0.376484
ENSRNOG00000046527	7:108613739-108756747	2	Phf20l1	protein_coding	PHD finger protein 20-like 1 [Source:RGD Acc:1560141]	574.994	0.306556	0.148072	2.07032	0.0384225	0.303148	ENSRNOG00000052121	12:16240203-16247647	1	AC117065.1	lincRNA	NA	9.95121	-0.821708	0.44302	-1.85479	0.0636264	0.377374
ENSRNOG00000018867	5:158436757-158439078	5	Klhdc7a	protein_coding	kelch domain containing 7A [Source:RGD Acc:1309439]	82.844	0.563092	0.272059	2.06974	0.0384765	0.303396	ENSRNOG00000046905	4:29726146-29778039	2	Sgce	protein_coding	sarcoglycan%2C epsilon [Source:RGD Acc:1303201]	617.806	-0.152058	0.0819686	-1.85508	0.0635845	0.377374
[truncated: 7,937 more rows]

## Sheet: Supp Table 5
Table S5: Up-regulated, down-regulated or up-and down-regulated gene-lists classified by GO enrichment Biological Processes (BP), Cellular Component (CC), and Molecular Function (MF).
				Up-regulated Genes				Down-regulated Genes				Up- and Down-regulated Genes				Validated Genes
[truncated: 171 more rows]

## Sheet: Supp Table 6
Table S6: Up-regulated, down-regulated or up-and down-regulated gene-lists classified by GO Biological Processes (BP) using Markov Cluster (MCL) algorithm.
[truncated: 121 more rows]

[truncated: 2 more sheets: Supp Table 7, Supp Table 8]
